# Supplementary material for: Dibromido(2,3,9,10-tetra­methyl-1,4,8,11-tetra­azacyclo­tetra­deca-1,3,8,10-tetra­ene)cobalt(III) bromide
Source: Acta Crystallogr Sect E Struct Rep Online. 2009 Oct 17;65(Pt 11):m1378–9. doi: 10.1107/S160053680904166X (PMC2971086; doi:10.1107/S160053680904166X)
Supplement: Supplementary file 1 [file e-65-m1378-sup1.cif]

##############################################################################
###                                                                        ###
###        Electronic paper (Acta Crystallographica Section E)             ###
###                                                                        ###
##############################################################################
#                                                                            #
# This CIF contains the data in a paper accepted for publication in Acta     #
# Crystallographica Section E. It conforms to the requirements of Notes      #
# for Authors for Section E, and has been peer reviewed under the auspices   #
# of the IUCr Commission on Journals.                                        #
#                                                                            #
# Full details of the Crystallographic Information File format               #
# are given in the paper "The Crystallographic Information File (CIF):       #
# a New Standard Archive File for Crystallography" by S. R. Hall, F. H.      #
# Allen and I. D. Brown [Acta Cryst. (1991), A47, 655-685].                  #
#                                                                            #
# The current version of the core CIF dictionary is obtainable from          #
# ftp://ftp.iucr.org/pub/cif_core.dic. The current version number is 2.4.    #
#                                                                            #
# Software is freely available for graphical display of the structure(s) in  #
# this CIF.  For information consult the CIF home page http://www.iucr.org/  #
# cif/home.html                                                              #
#                                                                            #
# This file may be used for bona fide research purposes within the           #
# scientific community so long as proper attribution is given to the journal # 
# article from which it was obtained.                                        #
#                                                                            #
##############################################################################
                                             
data_global
_audit_creation_method
                  'from SHELXL97 and KenX, based on form.cif supplied from IUCr'
_journal_date_recd_electronic     2009-10-02
_journal_date_accepted     2009-10-12
_journal_name_full     'Acta Crystallographica, Section E'
_journal_year     2009
_journal_volume     65
_journal_issue     11
_journal_page_first     m1378
_journal_page_last     m1379
_journal_paper_category     QM
_journal_coeditor_code     IS2468
_publ_contact_author_name     'Hoda El-Ghamry'
_publ_contact_author_address
;
    Department of Chemistry
    Faculty of Science
    Tanta University
    Tanta, Egypt
;
_publ_contact_author_email     helghamrymo@yahoo.com
_publ_contact_author_fax     '+20403350804'
_publ_contact_author_phone     '+20403350804'
_publ_section_title
;\
Dibromido(2,3,9,10-tetramethyl-1,4,8,11-tetraazacyclotetradeca-1,3,8,10-\
tetraene)cobalt(III) bromide
;
loop_
    _publ_author_name
    _publ_author_footnote
    _publ_author_address
    'El-Ghamry, Hoda' .
;
    Department of Chemistry
    Faculty of Science
    Tanta University
    Tanta, Egypt
;
    'Issa, Raafat' .
;
    Department of Chemistry
    Faculty of Science
    Tanta University
    Tanta, Egypt
;
    'El-Baradie, Kamal' .
;
    Department of Chemistry
    Faculty of Science
    Tanta University
    Tanta, Egypt
;
    'Masaoka, Shigeyuki' .
;
    Department of Chemistry
    Faculty of Science
    Kyushu University
    Hakozaki 6-10-1, Higashi-ku
    Fukuoka 812-8581, Japan
;
    'Sakai, Ken'
;
Additional correspondence author, e-mail: ksakai@chem.kyushu-univ.jp.
;
;
    Department of Chemistry
    Faculty of Science
    Kyushu University
    Hakozaki 6-10-1, Higashi-ku
    Fukuoka 812-8581, Japan
;
data_I
_chemical_name_systematic
;
Dibromido(2,3,9,10-tetramethyl-1,4,8,11-tetraazacyclotetradeca-1,3,8,10-
tetraene)cobalt(III) bromide
;
_chemical_name_common     ?
_chemical_formula_moiety     'C14 H24 Br2 Co N4, Br'
_chemical_formula_sum     'C14 H24 Br3 Co N4'
_chemical_formula_structural     ?
_chemical_formula_analytical     ?
_chemical_formula_iupac     '[Co Br2 (C14 H24 N4)], Br'
_chemical_formula_weight     547.03
_symmetry_cell_setting     'Triclinic'
_symmetry_space_group_name_H-M     'P -1 '
_symmetry_space_group_name_Hall     '-P 1 '
loop_
    _symmetry_equiv_pos_as_xyz
    'x, y, z'
    '-x, -y, -z'
_cell_length_a     7.3888(10)
_cell_length_b     7.5157(10)
_cell_length_c     8.1929(11)
_cell_angle_alpha     84.647(10)
_cell_angle_beta     84.760(10)
_cell_angle_gamma     84.094(10)
_cell_volume     449.04(10)
_cell_formula_units_Z     1
_cell_measurement_reflns_used     4684
_cell_measurement_theta_min     2.51
_cell_measurement_theta_max     28.26
_cell_measurement_temperature     100(2)
_cell_special_details
;
?  # Insert any comments here.
;
_exptl_crystal_description     'Brocks'
_exptl_crystal_colour     'dark green'
_exptl_crystal_size_max     0.60
_exptl_crystal_size_mid     0.40
_exptl_crystal_size_min     0.30
_exptl_crystal_size_rad     ?
_exptl_crystal_density_diffrn     2.023
_exptl_crystal_density_meas     ?
_exptl_crystal_density_method     'not measured'
_exptl_crystal_F_000     268
_exptl_absorpt_coefficient_mu     7.631
_exptl_absorpt_correction_type     multi-scan
_exptl_absorpt_process_details     '(<i>SADABS</i>; Sheldrick, 1996)'
_exptl_absorpt_correction_T_min     0.045
_exptl_absorpt_correction_T_max     0.101
_exptl_special_details
;
The first 50 frames were rescanned at the end of data collection to evaluate any
possible decay phenomenon. Since it was judged to be negligible, no decay
correction was applied to the data.
;
_diffrn_ambient_temperature     100(2)
_diffrn_radiation_type     MoK\a
_diffrn_radiation_wavelength     0.71073
_diffrn_radiation_source     'sealed tube'
_diffrn_radiation_monochromator     graphite
_diffrn_measurement_device     'Bruker SMART APEX CCD-detector diffractometer'
_diffrn_measurement_method     '\f and \w scans'
_diffrn_detector_area_resol_mean     ?
_diffrn_reflns_number     4629
_diffrn_reflns_av_R_equivalents     0.0153
_diffrn_reflns_av_sigmaI/netI     0.0148
_diffrn_reflns_theta_min     2.51
_diffrn_reflns_theta_max     26.02
_diffrn_reflns_theta_full     26.02
_diffrn_measured_fraction_theta_max     0.997
_diffrn_measured_fraction_theta_full     0.997
_diffrn_reflns_limit_h_min     -9
_diffrn_reflns_limit_h_max     9
_diffrn_reflns_limit_k_min     -9
_diffrn_reflns_limit_k_max     9
_diffrn_reflns_limit_l_min     -10
_diffrn_reflns_limit_l_max     10
_diffrn_standards_number     ?
_diffrn_standards_interval_count     ?
_diffrn_standards_interval_time     ?
_diffrn_standards_decay_%     0
_refine_special_details
;
Refinement of <i>F</i>^2^ against ALL reflections. The weighted <i>R</i>-factor
<i>wR</i> and goodness of fit <i>S</i> are based on <i>F</i>^2^, conventional
<i>R</i>-factors <i>R</i> are based on <i>F</i>, with <i>F</i> set to zero for
negative <i>F</i>^2^. The threshold expression of <i>F</i>^2^ >
\s(<i>F</i>^2^) is used only for calculating <i>R</i>-factors(gt) <i>etc</i>.
and is not relevant to the choice of reflections for refinement.
<i>R</i>-factors based on <i>F</i>^2^ are statistically about twice as large
as those based on <i>F</i>, and <i>R</i>- factors based on ALL data will be
even larger.
;
_reflns_number_total     1758
_reflns_number_gt     1739
_reflns_threshold_expression     I>2\s(I)
_refine_ls_structure_factor_coef     Fsqd
_refine_ls_matrix_type     full
_refine_ls_R_factor_all     0.0163
_refine_ls_R_factor_gt     0.0161
_refine_ls_wR_factor_gt     0.0401
_refine_ls_wR_factor_ref     0.0402
_refine_ls_goodness_of_fit_ref     1.148
_refine_ls_restrained_S_all     1.148
_refine_ls_number_reflns     1758
_refine_ls_number_parameters     105
_refine_ls_number_restraints     0
_refine_ls_hydrogen_treatment     constr
_refine_ls_weighting_scheme     calc
_refine_ls_weighting_details
         'calc w=1/[\s^2^(Fo^2^)+(0.0205P)^2^+0.2736P] where P=(Fo^2^+2Fc^2^)/3'
_atom_sites_solution_hydrogens     geom
_atom_sites_solution_primary     direct
_atom_sites_solution_secondary     difmap
_refine_ls_shift/su_max     0.001
_refine_ls_shift/su_mean     0.000
_refine_diff_density_max     0.392
_refine_diff_density_min     -0.724
_refine_ls_extinction_method     SHELXL
_refine_ls_extinction_coef     0.036(4)
_refine_ls_extinction_expression     ?
loop_
    _atom_type_symbol
    _atom_type_description
    _atom_type_scat_dispersion_real
    _atom_type_scat_dispersion_imag
    _atom_type_scat_source
    'C' 'C' 0.0033 0.0016
                         'International Tables Vol C Tables 4.2.6.8 and 6.1.1.4'
    'H' 'H' 0.0000 0.0000
                         'International Tables Vol C Tables 4.2.6.8 and 6.1.1.4'
    'N' 'N' 0.0061 0.0033
                         'International Tables Vol C Tables 4.2.6.8 and 6.1.1.4'
    'Co' 'Co' 0.3494 0.9721
                         'International Tables Vol C Tables 4.2.6.8 and 6.1.1.4'
    'Br' 'Br' -0.2901 2.4595
                         'International Tables Vol C Tables 4.2.6.8 and 6.1.1.4'
_computing_data_collection     'APEX2 (Bruker, 2006)'
_computing_cell_refinement     'SAINT (Bruker, 2004)'
_computing_data_reduction     'SAINT'
_computing_structure_solution     'SHELXS97 (Sheldrick, 2008)'
_computing_structure_refinement     'SHELXL97 (Sheldrick, 2008)'
_computing_molecular_graphics     'KENX (Sakai, 2004)'
_computing_publication_material
;
SHELXL97 (Sheldrick, 2008), TEXSAN (Molecular Structure Corporation,
2001),
KENX (Sakai, 2004) and ORTEP (Johnson, 1976)
;
loop_
    _atom_site_type_symbol
    _atom_site_label
    _atom_site_fract_x
    _atom_site_fract_y
    _atom_site_fract_z
    _atom_site_U_iso_or_equiv
    _atom_site_adp_type
    _atom_site_calc_flag
    _atom_site_refinement_flags
    _atom_site_occupancy
    _atom_site_disorder_assembly
    _atom_site_disorder_group
    Br Br1 0.32441(2) 0.29517(2) 1.169271(18) 0.01131(7) Uani d . 1 . .
    Br Br2 0.0000 0.0000 0.5000 0.01880(8) Uani d S 1 . .
    Co Co1 0.5000 0.5000 1.0000 0.00682(8) Uani d S 1 . .
    N N1 0.57154(18) 0.31635(18) 0.85246(16) 0.0103(3) Uani d . 1 . .
    N N2 0.30942(18) 0.55749(18) 0.85385(16) 0.0097(3) Uani d . 1 . .
    C C1 0.4642(2) 0.3094(2) 0.7383(2) 0.0117(3) Uani d . 1 . .
    C C2 0.3142(2) 0.4563(2) 0.7350(2) 0.0109(3) Uani d . 1 . .
    C C3 0.1898(2) 0.4778(3) 0.5990(2) 0.0169(4) Uani d . 1 . .
    H H3A 0.1135 0.3808 0.6109 0.025 Uiso calc R 1 . .
    H H3B 0.2612 0.4768 0.4951 0.025 Uiso calc R 1 . .
    H H3C 0.1150 0.5898 0.6038 0.025 Uiso calc R 1 . .
    C C4 0.1733(2) 0.7132(2) 0.8684(2) 0.0143(3) Uani d . 1 . .
    H H4A 0.0653 0.6924 0.8167 0.017 Uiso calc R 1 . .
    H H4B 0.2226 0.8187 0.8109 0.017 Uiso calc R 1 . .
    C C5 0.8791(2) 0.2526(2) 0.9535(2) 0.0145(3) Uani d . 1 . .
    H H5A 0.9114 0.3638 0.8933 0.017 Uiso calc R 1 . .
    H H5B 0.9864 0.1668 0.9480 0.017 Uiso calc R 1 . .
    C C6 0.7296(2) 0.1820(2) 0.8706(2) 0.0148(3) Uani d . 1 . .
    H H6A 0.7777 0.1473 0.7628 0.018 Uiso calc R 1 . .
    H H6B 0.6902 0.0758 0.9349 0.018 Uiso calc R 1 . .
    C C7 0.4802(3) 0.1698(2) 0.6181(2) 0.0174(4) Uani d . 1 . .
    H H7A 0.5370 0.2163 0.5150 0.026 Uiso calc R 1 . .
    H H7B 0.3608 0.1382 0.6021 0.026 Uiso calc R 1 . .
    H H7C 0.5531 0.0652 0.6598 0.026 Uiso calc R 1 . .
loop_
    _atom_site_aniso_label
    _atom_site_aniso_U_11
    _atom_site_aniso_U_22
    _atom_site_aniso_U_33
    _atom_site_aniso_U_12
    _atom_site_aniso_U_13
    _atom_site_aniso_U_23
    Br1 0.01353(10) 0.01049(10) 0.01015(10) -0.00325(6) -0.00175(6) 0.00102(6)
    Br2 0.01990(13) 0.01933(14) 0.01523(13) 0.00443(10) 0.00017(9) 0.00027(10)
    Co1 0.00848(15) 0.00660(14) 0.00573(15) -0.00006(11) -0.00254(11)
                                                                    -0.00114(11)
    N1 0.0123(7) 0.0092(6) 0.0097(6) -0.0010(5) -0.0021(5) -0.0005(5)
    N2 0.0107(6) 0.0098(6) 0.0085(6) -0.0012(5) -0.0019(5) 0.0003(5)
    C1 0.0148(8) 0.0110(7) 0.0096(7) -0.0023(6) -0.0010(6) -0.0010(6)
    C2 0.0122(8) 0.0120(7) 0.0091(7) -0.0035(6) -0.0022(6) 0.0002(6)
    C3 0.0185(9) 0.0210(9) 0.0125(8) 0.0014(7) -0.0081(7) -0.0044(7)
    C4 0.0145(8) 0.0140(8) 0.0143(8) 0.0047(6) -0.0057(6) -0.0020(6)
    C5 0.0133(8) 0.0136(8) 0.0162(8) 0.0036(6) -0.0031(6) -0.0020(7)
    C6 0.0168(8) 0.0120(8) 0.0162(8) 0.0038(6) -0.0046(7) -0.0063(6)
    C7 0.0232(9) 0.0159(8) 0.0147(8) 0.0005(7) -0.0058(7) -0.0077(7)
_geom_special_details
;
All e.s.d.'s (except the e.s.d. in the dihedral angle between two l.s. planes)
are estimated using the full covariance matrix. The cell e.s.d.'s are taken
into account individually in the estimation of e.s.d.'s in distances, angles
and torsion angles; correlations between e.s.d.'s in cell parameters are only
used when they are defined by crystal symmetry. An approximate (isotropic)
treatment of cell e.s.d.'s is used for estimating e.s.d.'s involving l.s.
planes.
Least-squares planes (<i>x</i>,<i>y</i>,<i>z</i> in crystal coordinates) and
deviations from them (* indicates atom used to define plane)
4.5770 (0.0058) <i>x</i> + 4.5950 (0.0059) <i>y</i> - 3.7053 (0.0042) <i>z</i>
= 0.8322 (0.0063)
* 0.0209 (0.0009) C4 * -0.0208 (0.0009) C6_$1 * -0.0182 (0.0008) N2 * 0.0181
(0.0008) N1_$1
Rms deviation of fitted atoms = 0.0195
- 2.0878 (0.0161) <i>x</i> + 6.6317 (0.0050) <i>y</i> - 1.8850 (0.0100)
<i>z</i> = 2.7313 (0.0098)
Angle to previous plane (with approximate e.s.d.) = 60.77 (0.11)
* 0.0000 (0.0000) C4 * 0.0000 (0.0000) C5_$1 * 0.0000 (0.0000) C6_$1
Rms deviation of fitted atoms = 0.0000
;
loop_
    _geom_bond_atom_site_label_1
    _geom_bond_atom_site_label_2
    _geom_bond_site_symmetry_2
    _geom_bond_distance
    _geom_bond_publ_flag
    Br1 Co1 . 2.3792(2) ?
    Co1 N2 . 1.9208(13) ?
    Co1 N1 . 1.9210(13) ?
    N1 C1 . 1.288(2) ?
    N1 C6 . 1.472(2) ?
    N2 C2 . 1.286(2) ?
    N2 C4 . 1.469(2) ?
    C1 C2 . 1.482(2) ?
    C1 C7 . 1.494(2) ?
    C2 C3 . 1.495(2) ?
    C3 H3A . 0.9600 ?
    C3 H3B . 0.9600 ?
    C3 H3C . 0.9600 ?
    C4 H4A . 0.9700 ?
    C4 H4B . 0.9700 ?
    C5 C6 . 1.513(2) ?
    C5 H5A . 0.9700 ?
    C5 H5B . 0.9700 ?
    C6 H6A . 0.9700 ?
    C6 H6B . 0.9700 ?
    C7 H7A . 0.9600 ?
    C7 H7B . 0.9600 ?
    C7 H7C . 0.9600 ?
loop_
    _geom_angle_atom_site_label_1
    _geom_angle_atom_site_label_2
    _geom_angle_atom_site_label_3
    _geom_angle_site_symmetry_1
    _geom_angle_site_symmetry_3
    _geom_angle
    _geom_angle_publ_flag
    N2 Co1 N2 2_667 . 180.0000(10)
                                 ?
    N2 Co1 N1 . 2_667 98.31(6) ?
    N2 Co1 N1 2_667 . 98.31(6) ?
    N2 Co1 N1 . . 81.69(6) ?
    N1 Co1 N1 2_667 . 180.0 ?
    N2 Co1 Br1 . 2_667 88.22(4) ?
    N1 Co1 Br1 . 2_667 90.86(4) ?
    N2 Co1 Br1 2_667 . 88.22(4) ?
    N2 Co1 Br1 . . 91.78(4) ?
    N1 Co1 Br1 2_667 . 90.86(4) ?
    N1 Co1 Br1 . . 89.14(4) ?
    C1 N1 C6 . . 120.39(14) ?
    C1 N1 Co1 . . 115.40(11) ?
    C6 N1 Co1 . . 124.08(10) ?
    C2 N2 C4 . . 121.39(14) ?
    C2 N2 Co1 . . 115.56(11) ?
    C4 N2 Co1 . . 122.93(11) ?
    N1 C1 C2 . . 113.55(14) ?
    N1 C1 C7 . . 125.76(15) ?
    C2 C1 C7 . . 120.68(14) ?
    N2 C2 C1 . . 113.57(14) ?
    N2 C2 C3 . . 126.51(15) ?
    C1 C2 C3 . . 119.89(14) ?
    C2 C3 H3A . . 109.5 ?
    C2 C3 H3B . . 109.5 ?
    H3A C3 H3B . . 109.5 ?
    C2 C3 H3C . . 109.5 ?
    H3A C3 H3C . . 109.5 ?
    H3B C3 H3C . . 109.5 ?
    N2 C4 H4A . . 109.3 ?
    C5 C4 H4A 2_667 . 109.3 ?
    N2 C4 H4B . . 109.3 ?
    C5 C4 H4B 2_667 . 109.3 ?
    H4A C4 H4B . . 108.0 ?
    C6 C5 H5A . . 108.8 ?
    C4 C5 H5A 2_667 . 108.8 ?
    C6 C5 H5B . . 108.8 ?
    C4 C5 H5B 2_667 . 108.8 ?
    H5A C5 H5B . . 107.7 ?
    N1 C6 C5 . . 112.00(13) ?
    N1 C6 H6A . . 109.2 ?
    C5 C6 H6A . . 109.2 ?
    N1 C6 H6B . . 109.2 ?
    C5 C6 H6B . . 109.2 ?
    H6A C6 H6B . . 107.9 ?
    C1 C7 H7A . . 109.5 ?
    C1 C7 H7B . . 109.5 ?
    H7A C7 H7B . . 109.5 ?
    C1 C7 H7C . . 109.5 ?
    H7A C7 H7C . . 109.5 ?
    H7B C7 H7C . . 109.5 ?
loop_
    _geom_torsion_atom_site_label_1
    _geom_torsion_atom_site_label_2
    _geom_torsion_atom_site_label_3
    _geom_torsion_atom_site_label_4
    _geom_torsion_site_symmetry_1
    _geom_torsion_site_symmetry_2
    _geom_torsion_site_symmetry_3
    _geom_torsion_site_symmetry_4
    _geom_torsion
    _geom_torsion_publ_flag
    C6 N1 C1 C2 . . . . -178.89(14) ?
    Co1 N1 C1 C2 . . . . 5.11(18) ?
    C6 N1 C1 C7 . . . . 1.7(3) ?
    Co1 N1 C1 C7 . . . . -174.28(13) ?
    C4 N2 C2 C1 . . . . 178.26(14) ?
    Co1 N2 C2 C1 . . . . 2.11(18) ?
    C4 N2 C2 C3 . . . . 0.0(3) ?
    Co1 N2 C2 C3 . . . . -176.16(14) ?
    N1 C1 C2 N2 . . . . -4.8(2) ?
    C7 C1 C2 N2 . . . . 174.67(15) ?
    N1 C1 C2 C3 . . . . 173.64(15) ?
    C7 C1 C2 C3 . . . . -6.9(2) ?
    C2 N2 C4 C5 . . . 2_667 148.20(15) ?
    Co1 N2 C4 C5 . . . 2_667 -35.93(19) ?
    C1 N1 C6 C5 . . . . 154.97(15) ?
    Co1 N1 C6 C5 . . . . -29.39(19) ?
    C4 C5 C6 N1 2_667 . . . 66.89(18) ?
