# Supplementary material for: Dibromido(2,3,9,10-tetra­methyl-1,4,8,11-tetra­azacyclo­tetra­deca-1,3,8,10-tetra­ene)cobalt(III) bromide
Source: Acta Crystallogr Sect E Struct Rep Online. 2009 Oct 17;65(Pt 11):m1378–9. doi: 10.1107/S160053680904166X (PMC2971086; doi:10.1107/S160053680904166X)
Supplement: Supplementary file 2 [file e-65-m1378-Isup2.hkl]

# 
# h,k,l, Fc-squared, Fo-squared, sigma(Fo-squared) and status flag 
# 
data_I
_shelx_title ' test3 in P-1                      8/20/2009 3:02:08 P 009 KENX' 
_shelx_refln_list_code          4 
_shelx_F_calc_maximum      129.91 
_exptl_crystal_F_000       268.00 
_reflns_d_resolution_high  0.8101 
 
loop_ 
 _symmetry_equiv_pos_as_xyz 
 'x, y, z' 
 '-x, -y, -z' 
 
_cell_length_a     7.3888 
_cell_length_b     7.5157 
_cell_length_c     8.1929 
_cell_angle_alpha  84.647 
_cell_angle_beta   84.760 
_cell_angle_gamma  84.094 
 
_shelx_F_squared_multiplier     1.000 
 
loop_ 
 _refln_index_h 
 _refln_index_k 
 _refln_index_l 
 _refln_F_squared_calc 
 _refln_F_squared_meas 
 _refln_F_squared_sigma 
 _refln_observed_status 
   1   0   0     2188.76     2182.70     23.85 o 
   2   0   0       55.88       60.44      2.71 o 
   3   0   0     1842.26     1898.96     21.67 o 
   4   0   0      963.95      997.52     10.71 o 
   5   0   0     1247.16     1253.88     14.34 o 
   6   0   0     4480.38     4416.25     50.41 o 
   7   0   0       25.36       25.47      1.40 o 
   8   0   0       59.20       54.72      1.87 o 
   9   0   0      394.86      385.21      6.22 o 
  -8   1   0       16.51       17.96      1.44 o 
  -7   1   0     2959.40     2970.31     38.06 o 
  -6   1   0      379.68      399.68      4.88 o 
  -5   1   0      395.83      421.10      5.55 o 
  -4   1   0     2803.99     2822.64     27.79 o 
  -3   1   0      351.38      375.79      3.74 o 
  -2   1   0      648.95      668.74      7.46 o 
  -1   1   0     7968.38     7129.50    314.60 o 
   0   1   0     2168.55     2050.37     60.90 o 
   1   1   0     1780.03     1828.04     20.41 o 
   2   1   0     7729.62     7328.03    108.11 o 
   3   1   0     1342.62     1361.07     14.24 o 
   4   1   0      940.87      949.69      9.44 o 
   5   1   0     4729.52     4660.35     47.93 o 
   6   1   0       13.38       15.63      2.49 o 
   7   1   0      117.93      119.73      2.54 o 
   8   1   0     1344.29     1351.43     18.66 o 
   9   1   0      227.27      229.75      4.35 o 
  -8   2   0     1374.54     1368.11     18.76 o 
  -7   2   0      120.66      119.91      4.04 o 
  -6   2   0      171.07      160.77      2.37 o 
  -5   2   0     1325.25     1344.59     22.28 o 
  -4   2   0      556.39      545.79      7.53 o 
  -3   2   0        6.11        7.36      0.63 o 
  -2   2   0     5602.79     5417.19     78.38 o 
  -1   2   0        5.89        6.94      0.25 o 
   0   2   0      245.35      255.93      3.31 o 
   1   2   0     3917.69     3899.04     58.51 o 
   2   2   0     1083.81     1120.23     13.03 o 
   3   2   0     1080.87     1072.83     12.47 o 
   4   2   0     5496.74     5543.69     63.18 o 
   5   2   0      149.32      148.44      2.05 o 
   6   2   0        2.05        3.66      1.17 o 
   7   2   0      242.79      228.11      3.94 o 
   8   2   0      502.31      497.99      7.67 o 
   9   2   0      344.68      348.22      5.96 o 
  -8   3   0       10.66        9.62      2.42 o 
  -7   3   0       18.07       18.03      1.91 o 
  -6   3   0      649.26      675.45      7.89 o 
  -5   3   0      907.12      919.34     10.48 o 
  -4   3   0     1774.08     1810.36     42.33 o 
  -3   3   0     4983.01     4702.70    140.84 o 
  -2   3   0     1334.74     1514.78     23.12 o 
  -1   3   0       56.53       59.28      0.93 o 
   0   3   0     1136.47     1153.19     11.95 o 
   1   3   0     2251.86     2193.69     21.52 o 
   2   3   0     1447.13     1469.53     19.73 o 
   3   3   0     3320.21     3263.87     46.49 o 
   4   3   0      262.93      275.60      3.36 o 
   5   3   0       14.08       19.19      0.85 o 
   6   3   0      139.78      148.65      2.56 o 
   7   3   0     1768.17     1768.84     24.05 o 
   8   3   0      760.62      744.43     10.83 o 
  -7   4   0      397.82      393.61      8.14 o 
  -6   4   0      698.84      734.55     10.77 o 
  -5   4   0      473.79      499.38      7.45 o 
  -4   4   0     3780.82     3676.20     59.88 o 
  -3   4   0        7.90        9.73      1.76 o 
  -2   4   0      177.01      186.15      2.00 o 
  -1   4   0     1309.21     1327.96     13.79 o 
   0   4   0     4904.51     4804.62     47.52 o 
   1   4   0     1270.34     1243.09     12.42 o 
   2   4   0     2975.07     2970.78     30.96 o 
   3   4   0      924.66      899.64     12.28 o 
   4   4   0      456.89      465.85      5.44 o 
   5   4   0       99.79       97.56      1.69 o 
   6   4   0     2768.68     2739.15     33.79 o 
   7   4   0      502.47      520.56      7.83 o 
   8   4   0      371.99      375.06      6.17 o 
  -7   5   0      522.36      526.87      8.29 o 
  -6   5   0      356.40      375.72      6.06 o 
  -5   5   0     1414.79     1500.59     20.97 o 
  -4   5   0      390.11      384.60      5.95 o 
  -3   5   0        1.99        2.47      0.58 o 
  -2   5   0      228.98      216.52      4.70 o 
  -1   5   0     3577.90     3509.06     40.19 o 
   0   5   0     2151.85     2157.33     25.05 o 
   1   5   0     2536.44     2451.18     24.11 o 
   2   5   0      938.87      950.49     12.80 o 
   3   5   0       38.51       38.30      1.29 o 
   4   5   0      114.51      123.25      1.94 o 
   5   5   0     1773.24     1738.39     19.10 o 
   6   5   0     1026.97     1005.07     11.40 o 
   7   5   0      283.86      282.03      4.84 o 
   8   5   0      537.12      528.81     11.51 o 
  -6   6   0      779.52      785.53     11.70 o 
  -5   6   0      288.97      269.29      4.71 o 
  -4   6   0       12.59       12.43      1.08 o 
  -3   6   0      101.96      109.72      2.42 o 
  -2   6   0     3330.76     3226.74     37.28 o 
  -1   6   0     1547.51     1524.08     17.32 o 
   0   6   0     1766.78     1750.52     19.94 o 
   1   6   0      574.50      576.02      6.74 o 
   2   6   0        1.24        3.67      1.17 o 
   3   6   0       63.18       75.16      1.81 o 
   4   6   0     3933.85     3841.68     53.18 o 
   5   6   0      325.33      323.98      4.15 o 
   6   6   0      104.88      109.94      2.05 o 
   7   6   0      525.33      528.66      6.52 o 
  -5   7   0       44.31       44.65      2.07 o 
  -4   7   0        8.59        9.35      1.24 o 
  -3   7   0     2208.68     2171.90     30.03 o 
  -2   7   0      332.73      323.23      4.59 o 
  -1   7   0      448.01      444.11      5.47 o 
   0   7   0     1487.72     1470.54     16.55 o 
   1   7   0       13.00       13.38      1.32 o 
   2   7   0      119.82      117.66      2.49 o 
   3   7   0     2472.09     2431.18     32.95 o 
   4   7   0      307.87      304.65      4.98 o 
   5   7   0       68.45       76.33      9.97 o 
   6   7   0      838.30      824.93     18.69 o 
  -3   8   0      236.91      233.30      4.29 o 
  -2   8   0      123.51      123.46      2.79 o 
  -1   8   0      986.25      971.24     11.25 o 
   0   8   0       52.68       49.70      1.76 o 
   1   8   0       27.80       25.12      1.66 o 
   2   8   0     2562.77     2544.41     34.10 o 
   3   8   0      379.25      372.43      5.91 o 
   4   8   0        4.47        4.18      1.29 o 
   5   8   0      536.23      546.83      9.53 o 
  -1   9   0       75.14       78.11      2.43 o 
   0   9   0      160.68      160.95      3.37 o 
   1   9   0     1146.37     1193.64     16.69 o 
   2   9   0       49.44       52.64      2.13 o 
  -2  -9   1      128.74      119.51      3.00 o 
  -1  -9   1        1.73       -0.07      1.29 o 
   0  -9   1     1435.65     1472.40     20.32 o 
  -4  -8   1      688.27      664.33     18.76 o 
  -3  -8   1       52.44       50.26      1.92 o 
  -2  -8   1      213.02      206.16      3.78 o 
  -1  -8   1     1772.08     1798.33     24.36 o 
   0  -8   1       67.86       73.27      2.12 o 
   1  -8   1        1.54        2.69      0.90 o 
   2  -8   1      613.84      608.90      9.16 o 
   3  -8   1      367.82      359.39      7.99 o 
  -6  -7   1        3.00        3.08      1.23 o 
  -5  -7   1      392.95      401.00      6.32 o 
  -4  -7   1      352.78      351.71      5.60 o 
  -3  -7   1      401.68      409.67      9.97 o 
  -2  -7   1     3733.56     3624.20     50.22 o 
  -1  -7   1      158.71      157.24      3.01 o 
   0  -7   1       32.14       37.06      1.26 o 
   1  -7   1      422.51      417.80      5.56 o 
   2  -7   1      623.83      613.19     10.67 o 
   3  -7   1      576.10      584.72      8.85 o 
   4  -7   1     1813.79     1835.71     25.68 o 
   5  -7   1       55.74       56.70      2.42 o 
  -7  -6   1        8.39        6.38      1.07 o 
  -6  -6   1      874.49      887.99     13.97 o 
  -5  -6   1      118.84      114.96      2.06 o 
  -4  -6   1     1075.27     1068.68     11.99 o 
  -3  -6   1     3099.79     2932.20     40.46 o 
  -2  -6   1        1.97        2.77      0.77 o 
  -1  -6   1       34.94       34.61      1.09 o 
   0  -6   1     1097.00     1089.25     12.32 o 
   1  -6   1     1503.48     1482.20     16.68 o 
   2  -6   1     1296.41     1279.91     14.40 o 
   3  -6   1     1654.50     1660.84     23.03 o 
   4  -6   1      234.55      204.51      3.81 o 
   5  -6   1        9.11        7.61      1.19 o 
   6  -6   1      329.66      338.34      5.79 o 
  -7  -5   1      319.16      317.56      4.26 o 
  -6  -5   1      573.00      559.50      6.69 o 
  -5  -5   1      440.73      441.94      7.84 o 
  -4  -5   1     2309.39     2312.27     26.12 o 
  -3  -5   1      146.25      144.97      2.09 o 
  -2  -5   1      124.96      133.91      1.89 o 
  -1  -5   1      533.78      516.51      5.15 o 
   0  -5   1     1952.18     1923.86     19.04 o 
   1  -5   1      547.02      520.39      6.06 o 
   2  -5   1     4171.16     3863.05     61.67 o 
   3  -5   1      189.61      184.78      3.21 o 
   4  -5   1       73.03       68.58      2.20 o 
   5  -5   1       93.38       88.42      2.27 o 
   6  -5   1     1381.26     1387.31     19.62 o 
   7  -5   1      243.09      246.25      4.56 o 
  -8  -4   1      186.09      180.39      3.73 o 
  -7  -4   1      941.80      894.05     10.27 o 
  -6  -4   1     1180.64     1162.14     13.03 o 
  -5  -4   1     2943.69     2910.36     47.42 o 
  -4  -4   1      550.65      577.68      6.63 o 
  -3  -4   1      243.17      234.81      2.93 o 
  -2  -4   1      915.74      963.23     13.20 o 
  -1  -4   1     3969.29     3829.70     39.29 o 
   0  -4   1     2016.65     1984.34     19.67 o 
   1  -4   1     1204.85     1109.10     18.98 o 
   2  -4   1     1575.09     1674.87     17.49 o 
   3  -4   1      107.29      122.03      1.50 o 
   4  -4   1       90.87       97.10      2.12 o 
   5  -4   1     3061.63     2894.03     41.20 o 
   6  -4   1      633.90      612.83      9.38 o 
   7  -4   1      326.81      316.56      5.38 o 
  -8  -3   1      822.13      789.51     11.51 o 
  -7  -3   1     1114.21     1078.96     15.08 o 
  -6  -3   1     1687.62     1627.80     17.91 o 
  -5  -3   1      477.25      438.73     10.26 o 
  -4  -3   1      159.28      185.35      2.48 o 
  -3  -3   1     1055.77     1116.20     12.66 o 
  -2  -3   1     6493.66     5935.14    152.56 o 
  -1  -3   1     1467.21     1417.73     22.68 o 
   0  -3   1     1863.49     1888.50     18.69 o 
   1  -3   1     3365.87     3460.70     34.85 o 
   2  -3   1      695.85      776.66      7.67 o 
   3  -3   1      154.43      166.41      2.88 o 
   4  -3   1     5231.22     5392.65     68.04 o 
   5  -3   1      682.83      679.26      7.86 o 
   6  -3   1      602.38      591.33      7.04 o 
   7  -3   1      949.79      945.24     12.17 o 
   8  -3   1       11.74       13.12      1.40 o 
  -8  -2   1      335.99      328.94      5.44 o 
  -7  -2   1     1319.69     1258.98     24.48 o 
  -6  -2   1      497.21      512.15      6.04 o 
  -5  -2   1       64.44       68.19      1.60 o 
  -4  -2   1      255.73      280.89      3.36 o 
  -3  -2   1     5036.14     4797.26     56.46 o 
  -2  -2   1     4512.44     4537.60    103.27 o 
  -1  -2   1     8266.73     7330.52    250.85 o 
   0  -2   1     6629.54     6221.79     65.69 o 
   1  -2   1        2.34        8.21      0.59 o 
   2  -2   1      101.24       95.01      1.05 o 
   3  -2   1     6328.04     6329.75     86.66 o 
   4  -2   1     1129.01     1166.39     13.24 o 
   5  -2   1      668.11      680.90      8.14 o 
   6  -2   1     1369.47     1367.82     15.36 o 
   7  -2   1       70.24       68.93      1.60 o 
   8  -2   1      102.87      107.88      2.41 o 
  -8  -1   1      526.44      526.51      7.98 o 
  -7  -1   1      476.43      475.22      7.15 o 
  -6  -1   1       16.25       16.62      1.19 o 
  -5  -1   1        6.97        9.41      0.55 o 
  -4  -1   1     6145.85     6108.53     60.21 o 
  -3  -1   1     1200.06     1195.25     12.54 o 
  -2  -1   1     4072.93     4227.13     59.61 o 
  -1  -1   1      652.28      649.85     14.02 o 
   0  -1   1     1670.21     1725.57     18.21 o 
   1  -1   1       19.97       26.88      0.38 o 
   2  -1   1    16876.29    14334.62    354.69 o 
   3  -1   1      845.43      876.56     12.38 o 
   4  -1   1      745.04      758.16      8.57 o 
   5  -1   1      947.98      985.87     11.16 o 
   6  -1   1        1.51        2.69      0.59 o 
   7  -1   1       23.83       23.64      1.13 o 
   8  -1   1     2104.10     2043.47     27.57 o 
  -8   0   1      368.41      360.31      5.75 o 
  -7   0   1       37.47       38.51      1.50 o 
  -6   0   1        7.03       10.01      0.88 o 
  -5   0   1     4637.72     4719.79     47.39 o 
  -4   0   1      335.07      337.17      4.01 o 
  -3   0   1      254.75      266.14      2.71 o 
  -2   0   1     5280.36     5157.96     88.37 o 
  -1   0   1     1041.21     1143.61     16.38 o 
   0   0   1     2089.00     2057.65     32.62 o 
   1   0   1     8302.06     7924.65    157.89 o 
   2   0   1       59.85       66.69      3.38 o 
   3   0   1       93.04       95.30      1.34 o 
   4   0   1     2675.46     2729.04     40.39 o 
   5   0   1     1143.05     1130.74     18.35 o 
   6   0   1      281.04      274.33      3.50 o 
   7   0   1      911.83      878.44     12.23 o 
   8   0   1       11.81       11.61      1.14 o 
   9   0   1        0.48        0.59      1.14 o 
  -8   1   1       10.58       11.01      1.23 o 
  -7   1   1      200.20      190.31      3.52 o 
  -6   1   1     3915.87     3833.18     47.67 o 
  -5   1   1      164.83      150.38      2.37 o 
  -4   1   1        1.34        9.83      0.76 o 
  -3   1   1     5761.50     5910.94     62.34 o 
  -2   1   1      982.64      998.62      9.94 o 
  -1   1   1      337.03      336.44      3.31 o 
   0   1   1     8416.71     7310.85    526.95 o 
   1   1   1        9.88       12.80      0.31 o 
   2   1   1       66.08       71.08      0.79 o 
   3   1   1     2128.75     2141.88     20.94 o 
   4   1   1     1591.40     1675.79     19.32 o 
   5   1   1     1256.27     1319.20     14.51 o 
   6   1   1     4241.16     4244.48     58.51 o 
   7   1   1       72.89       76.25      2.71 o 
   8   1   1       41.25       38.35      1.71 o 
   9   1   1      114.15      113.10      2.85 o 
  -8   2   1      109.40      115.37      2.70 o 
  -7   2   1     2490.93     2528.05     32.51 o 
  -6   2   1      246.82      251.22      3.30 o 
  -5   2   1      270.15      287.43      3.58 o 
  -4   2   1     2146.78     2244.89     25.15 o 
  -3   2   1      103.61       85.44      1.08 o 
  -2   2   1     1757.62     1784.31     20.88 o 
  -1   2   1    15009.23    12388.34    538.82 o 
   0   2   1      476.95      497.32      6.28 o 
   1   2   1        7.56       10.79      0.40 o 
   2   2   1     3727.19     3779.41     39.33 o 
   3   2   1     1959.91     1979.23     19.58 o 
   4   2   1     3569.46     3607.22     37.45 o 
   5   2   1     4886.02     4933.77     58.21 o 
   6   2   1       93.96       97.33      2.42 o 
   7   2   1        2.36        2.73      0.88 o 
   8   2   1      133.97      133.37      2.90 o 
   9   2   1      955.70      982.27     14.10 o 
  -8   3   1     1778.74     1760.50     34.16 o 
  -7   3   1        1.99        1.47      1.32 o 
  -6   3   1        0.07        0.37      1.54 o 
  -5   3   1      802.90      814.48      9.33 o 
  -4   3   1     1523.04     1584.95     15.67 o 
  -3   3   1      836.58      858.99      8.36 o 
  -2   3   1     6042.61     5892.13    133.39 o 
  -1   3   1       23.19       19.84      0.58 o 
   0   3   1      182.46      187.40      2.31 o 
   1   3   1     2332.79     2379.77     58.54 o 
   2   3   1     3182.41     3216.83     36.19 o 
   3   3   1      401.98      403.63      4.01 o 
   4   3   1     3485.01     3548.57     41.62 o 
   5   3   1       56.06       59.24      2.08 o 
   6   3   1      221.83      223.56      5.28 o 
   7   3   1      277.35      278.48      4.66 o 
   8   3   1     1415.40     1392.00     19.23 o 
  -7   4   1        0.50        0.91      1.13 o 
  -6   4   1      906.74      861.30     12.43 o 
  -5   4   1     1048.48     1047.13     14.81 o 
  -4   4   1      882.18      858.20     12.16 o 
  -3   4   1     4574.70     4467.00     57.50 o 
  -2   4   1       64.63       71.32      1.23 o 
  -1   4   1       13.85       18.07      0.68 o 
   0   4   1      710.82      727.75      8.23 o 
   1   4   1     4497.09     4396.96     79.60 o 
   2   4   1     3236.94     3213.14     31.55 o 
   3   4   1     2743.12     2689.69     29.64 o 
   4   4   1     1442.45     1477.02     16.42 o 
   5   4   1        7.14        8.17      0.62 o 
   6   4   1       96.89       99.96      2.42 o 
   7   4   1     1188.03     1196.80     16.64 o 
   8   4   1      669.87      678.54     10.11 o 
  -7   5   1      250.65      257.91      4.72 o 
  -6   5   1      806.56      830.39     12.16 o 
  -5   5   1      860.32      868.45     12.53 o 
  -4   5   1     2390.49     2265.62     32.07 o 
  -3   5   1      285.56      298.61      3.74 o 
  -2   5   1       29.37       26.78      1.08 o 
  -1   5   1      177.54      183.18      2.45 o 
   0   5   1     4625.85     4494.76     50.93 o 
   1   5   1     2245.86     2217.47     25.46 o 
   2   5   1     2694.24     2756.85     27.31 o 
   3   5   1      491.06      487.21      5.64 o 
   4   5   1       75.56       80.21      1.46 o 
   5   5   1       85.86      100.81      7.69 o 
   6   5   1     2125.72     2137.20     23.39 o 
   7   5   1      364.52      368.96      5.96 o 
   8   5   1      162.90      173.49      3.68 o 
  -6   6   1      234.11      241.28      8.36 o 
  -5   6   1      951.93      949.66     13.72 o 
  -4   6   1      322.94      328.27      5.33 o 
  -3   6   1       42.64       44.90      1.23 o 
  -2   6   1      327.43      317.75      4.03 o 
  -1   6   1     1896.27     1859.41     21.21 o 
   0   6   1      583.21      571.11      6.71 o 
   1   6   1     1428.27     1407.84     15.76 o 
   2   6   1     1035.84     1042.23     14.25 o 
   3   6   1       97.62       94.78      2.07 o 
   4   6   1        9.64       10.12      0.93 o 
   5   6   1     2015.26     2041.17     22.31 o 
   6   6   1      315.14      326.11      4.26 o 
   7   6   1      111.53      116.03      2.90 o 
  -5   7   1      408.43      417.91      6.78 o 
  -4   7   1       21.32       20.01      1.65 o 
  -3   7   1       21.64       22.31      1.45 o 
  -2   7   1     1867.12     1831.15     20.46 o 
  -1   7   1       81.69       84.72      1.69 o 
   0   7   1       68.92       71.50      1.87 o 
   1   7   1      800.64      795.50      9.22 o 
   2   7   1       62.57       63.20      2.42 o 
   3   7   1        2.05        7.05      0.98 o 
   4   7   1     2201.67     2239.92     30.06 o 
   5   7   1      450.34      456.11      7.00 o 
   6   7   1       70.74       73.04      2.23 o 
  -3   8   1     1873.76     1861.06     25.99 o 
  -2   8   1      504.15      487.21      6.09 o 
  -1   8   1      144.83      143.95      2.42 o 
   0   8   1     1069.15     1034.21     11.90 o 
   1   8   1       32.73       36.02      1.66 o 
   2   8   1      410.05      421.62      6.53 o 
   3   8   1     2368.30     2363.82     31.77 o 
   4   8   1       94.91       98.15      2.54 o 
   5   8   1       14.55       17.67      1.55 o 
  -1   9   1      563.47      552.46      6.88 o 
   0   9   1       48.99       63.27      8.87 o 
   1   9   1      338.18      337.75      5.55 o 
   2   9   1     1765.24     1786.47     24.41 o 
   3   9   1       49.58       50.04      2.17 o 
  -4  -8   2       47.54       45.40      2.35 o 
  -3  -8   2      430.73      433.25      6.79 o 
  -2  -8   2      237.78      229.66      4.98 o 
  -1  -8   2      334.75      338.83      5.44 o 
   0  -8   2     2987.61     2977.22     42.81 o 
   1  -8   2      105.98      104.02      2.54 o 
   2  -8   2        1.28        2.25      1.13 o 
   3  -8   2      340.93      337.56      5.79 o 
  -5  -7   2       17.79       17.36      1.34 o 
  -4  -7   2      714.23      705.12     10.16 o 
  -3  -7   2      135.65      133.02      2.85 o 
  -2  -7   2      695.18      700.99     10.06 o 
  -1  -7   2     2536.11     2524.41     34.72 o 
   0  -7   2       14.00       14.41      2.35 o 
   1  -7   2       85.10       87.41      1.75 o 
   2  -7   2     1114.12     1064.94     15.12 o 
   3  -7   2      312.39      333.52      5.54 o 
   4  -7   2      500.25      516.09      8.02 o 
  -6  -6   2       13.07       14.44      1.29 o 
  -5  -6   2     1146.92     1097.06     12.38 o 
  -4  -6   2      206.72      202.39      3.05 o 
  -3  -6   2      605.17      575.79      6.71 o 
  -2  -6   2     3481.32     3377.58     46.80 o 
  -1  -6   2       49.42       45.60      1.50 o 
   0  -6   2      233.93      236.17      3.13 o 
   1  -6   2      467.06      468.18      5.64 o 
   2  -6   2     1764.12     1735.55     22.33 o 
   3  -6   2      451.77      459.51      7.04 o 
   4  -6   2     2156.69     2145.19     29.72 o 
   5  -6   2      102.58      104.92      2.63 o 
   6  -6   2       40.07       42.89      2.07 o 
  -7  -5   2        1.77        2.93      0.93 o 
  -6  -5   2      487.59      473.71      5.84 o 
  -5  -5   2      458.89      436.02      5.33 o 
  -4  -5   2      494.49      494.94      5.87 o 
  -3  -5   2     3198.80     3064.41     37.51 o 
  -2  -5   2      171.85      168.25      2.33 o 
  -1  -5   2       51.13       52.56      0.94 o 
   0  -5   2     1667.29     1725.82     17.14 o 
   1  -5   2     1317.82     1328.92     13.52 o 
   2  -5   2     1662.33     1640.36     18.66 o 
   3  -5   2     2608.56     2598.37     37.41 o 
   4  -5   2      276.19      288.72      4.75 o 
   5  -5   2        1.47        2.24      1.03 o 
   6  -5   2      236.68      240.36      4.40 o 
  -8  -4   2        3.00        3.76      1.47 o 
  -7  -4   2      377.73      366.89      4.77 o 
  -6  -4   2      672.20      661.22      7.73 o 
  -5  -4   2      736.90      712.55      8.18 o 
  -4  -4   2     2189.11     2119.51     24.19 o 
  -3  -4   2      144.38      152.37      2.14 o 
  -2  -4   2       63.41       72.20      1.24 o 
  -1  -4   2     1558.23     1656.52     16.35 o 
   0  -4   2     3044.74     2932.81     30.00 o 
   1  -4   2      577.72      569.87      5.60 o 
   2  -4   2     1667.01     1648.15     22.34 o 
   3  -4   2      569.62      561.64     10.27 o 
   4  -4   2        1.69        3.54      1.32 o 
   5  -4   2       91.43       97.20      2.27 o 
   6  -4   2     1756.70     1773.37     24.74 o 
   7  -4   2      308.77      317.12      5.44 o 
  -8  -3   2      211.56      206.60      6.60 o 
  -7  -3   2     1155.62     1119.34     15.60 o 
  -6  -3   2      846.27      817.19      9.34 o 
  -5  -3   2     1500.84     1475.24     16.34 o 
  -4  -3   2      719.85      709.24      8.01 o 
  -3  -3   2      112.89      138.25      1.92 o 
  -2  -3   2       55.35       90.54      3.34 o 
  -1  -3   2     4582.00     4499.21     61.34 o 
   0  -3   2     1397.20     1376.55     13.90 o 
   1  -3   2     3540.69     3526.85     34.33 o 
   2  -3   2     1682.33     1753.67     18.62 o 
   3  -3   2       64.23       57.92      0.88 o 
   4  -3   2       19.32       18.38      0.84 o 
   5  -3   2     2553.43     2548.14     31.80 o 
   6  -3   2      486.36      493.60      6.02 o 
   7  -3   2      466.72      463.55      5.82 o 
   8  -3   2      378.51      377.42      6.32 o 
  -8  -2   2     1196.21     1143.04     29.17 o 
  -7  -2   2      820.83      786.04     11.25 o 
  -6  -2   2     1770.40     1755.89     19.24 o 
  -5  -2   2      880.12      907.03     10.16 o 
  -4  -2   2       45.02       47.30      1.04 o 
  -3  -2   2       71.80       71.26      1.18 o 
  -2  -2   2    15295.81    13374.84    240.04 o 
  -1  -2   2     4085.72     4117.78     59.20 o 
   0  -2   2     1683.25     1727.30     17.98 o 
   1  -2   2     1830.92     1824.77     18.87 o 
   2  -2   2      123.79      156.27      1.66 o 
   3  -2   2      154.31      172.26      1.86 o 
   4  -2   2     7207.28     7126.78     82.28 o 
   5  -2   2       24.66       28.94      2.64 o 
   6  -2   2        1.97        2.69      0.68 o 
   7  -2   2      520.57      525.57      6.40 o 
   8  -2   2       27.19       28.08      1.43 o 
  -8  -1   2      802.09      781.00     15.03 o 
  -7  -1   2      617.05      600.97      8.76 o 
  -6  -1   2     1040.48     1019.78     13.94 o 
  -5  -1   2       63.49       66.83      1.30 o 
  -4  -1   2      222.73      229.70      2.47 o 
  -3  -1   2     7189.42     7127.49     93.72 o 
  -2  -1   2     1815.39     1886.85     35.52 o 
  -1  -1   2     1266.70     1331.23     14.23 o 
   0  -1   2     5799.61     5762.58     84.22 o 
   1  -1   2       17.54       18.62      0.45 o 
   2  -1   2       42.00       48.33      1.50 o 
   3  -1   2     8269.68     8143.02    149.46 o 
   4  -1   2      778.44      819.79      9.27 o 
   5  -1   2       71.33       75.90      1.38 o 
   6  -1   2     3515.14     3435.24     39.55 o 
   7  -1   2       48.70       52.06      1.35 o 
   8  -1   2      319.99      306.53      4.98 o 
  -8   0   2      499.89      486.19      7.46 o 
  -7   0   2      510.64      515.28      7.62 o 
  -6   0   2       13.13       12.07      0.93 o 
  -5   0   2       45.41       67.96      1.06 o 
  -4   0   2     4119.12     3959.60     46.81 o 
  -3   0   2      546.27      555.88      5.40 o 
  -2   0   2      693.69      705.62     14.59 o 
  -1   0   2     9356.07     8726.84    185.00 o 
   0   0   2      103.25      118.65      2.49 o 
   1   0   2      307.56      302.79      3.02 o 
   2   0   2    11335.67    10448.72    125.81 o 
   3   0   2      935.77      978.93     11.17 o 
   4   0   2      163.96      171.17      2.25 o 
   5   0   2     1151.08     1155.31     12.96 o 
   6   0   2      537.92      530.13      6.29 o 
   7   0   2      341.67      350.62      7.06 o 
   8   0   2     2519.31     2415.68     32.39 o 
   9   0   2       17.90       19.44      1.76 o 
  -8   1   2      690.99      675.46      9.85 o 
  -7   1   2      161.59      162.14      3.01 o 
  -6   1   2      246.23      268.30      3.47 o 
  -5   1   2     3897.02     3988.68     43.63 o 
  -4   1   2       82.37       79.39      1.08 o 
  -3   1   2      361.42      389.93      3.86 o 
  -2   1   2     2156.67     2204.60     22.79 o 
  -1   1   2      502.64      524.67      5.17 o 
   0   1   2      592.80      583.54      5.92 o 
   1   1   2    10317.72     8963.04    340.65 o 
   2   1   2       37.32       53.23      0.72 o 
   3   1   2     1163.19     1256.62     18.52 o 
   4   1   2      902.14      898.79      9.34 o 
   5   1   2      675.85      664.52      9.43 o 
   6   1   2     1420.79     1370.87     15.36 o 
   7   1   2     3167.05     3024.21     44.49 o 
   8   1   2        1.68        2.11      1.08 o 
   9   1   2        6.72       11.83      2.79 o 
  -8   2   2       12.42       14.22      1.76 o 
  -7   2   2       42.00       49.25      1.71 o 
  -6   2   2     3992.00     3983.85     45.33 o 
  -5   2   2      103.48      107.65      1.46 o 
  -4   2   2       66.31       73.65      1.10 o 
  -3   2   2     1825.31     1828.85     18.05 o 
  -2   2   2     1118.24     1161.99     11.65 o 
  -1   2   2      972.25      988.80      9.90 o 
   0   2   2    10093.07     8753.97    224.08 o 
   1   2   2      114.87      139.93      1.52 o 
   2   2   2      967.41     1024.86     10.30 o 
   3   2   2     2473.50     2516.02     24.72 o 
   4   2   2     3322.56     3435.22     35.20 o 
   5   2   2      636.79      649.13      9.73 o 
   6   2   2     1998.95     1948.06     26.07 o 
   7   2   2       17.49       17.73      1.34 o 
   8   2   2       39.58       38.40      1.71 o 
   9   2   2       69.60       68.60      2.38 o 
  -7   3   2     1393.81     1464.91     20.56 o 
  -6   3   2       14.44       16.23      1.69 o 
  -5   3   2       41.85       37.66      1.09 o 
  -4   3   2     1134.46     1185.51     11.55 o 
  -3   3   2     2521.96     2484.17     40.52 o 
  -2   3   2     1915.45     1945.93     22.55 o 
  -1   3   2     7247.27     6694.82    106.14 o 
   0   3   2       24.82       32.52      1.13 o 
   1   3   2      156.12      198.26      2.07 o 
   2   3   2     1200.62     1227.93     13.05 o 
   3   3   2     1718.24     1695.93     16.81 o 
   4   3   2     1605.93     1583.80     15.52 o 
   5   3   2     2620.73     2640.02     32.74 o 
   6   3   2      523.23      535.48      9.75 o 
   7   3   2       32.21       28.56      1.45 o 
   8   3   2      159.73      156.03      3.26 o 
  -7   4   2        1.09        2.43      1.08 o 
  -6   4   2        6.59        8.00      1.04 o 
  -5   4   2      436.59      446.49      6.78 o 
  -4   4   2     1287.14     1284.05     14.49 o 
  -3   4   2     1271.37     1268.47     14.17 o 
  -2   4   2     4950.69     4819.55     58.56 o 
  -1   4   2      102.96      105.62      1.55 o 
   0   4   2       59.27       62.01      1.35 o 
   1   4   2      390.14      374.71      3.75 o 
   2   4   2     3850.16     3802.40     57.09 o 
   3   4   2     1829.73     1775.60     19.09 o 
   4   4   2     1655.88     1595.17     23.33 o 
   5   4   2      654.17      672.09      7.64 o 
   6   4   2       86.99       94.74      2.12 o 
   7   4   2       87.44       91.87      2.43 o 
   8   4   2      956.69      970.65     13.79 o 
  -6   5   2      367.72      381.24      6.16 o 
  -5   5   2     1007.45     1003.05     14.34 o 
  -4   5   2      684.83      677.30      7.88 o 
  -3   5   2     1260.54     1264.43     14.20 o 
  -2   5   2     1488.84     1453.01     17.89 o 
  -1   5   2      141.99      142.80      2.06 o 
   0   5   2      227.25      227.86      2.93 o 
   1   5   2     3425.27     3249.98     76.70 o 
   2   5   2      687.93      687.87      7.92 o 
   3   5   2     1345.69     1350.26     13.03 o 
   4   5   2      827.64      869.83      9.76 o 
   5   5   2      112.16      107.04      1.74 o 
   6   5   2        1.20        3.98      1.61 o 
   7   5   2     1419.98     1454.90     20.06 o 
   8   5   2      257.29      260.74      4.66 o 
  -6   6   2      907.45      908.41     23.90 o 
  -5   6   2      234.03      234.93      4.25 o 
  -4   6   2     1181.68     1170.12     16.62 o 
  -3   6   2      576.23      562.86      6.70 o 
  -2   6   2      481.55      470.64      5.66 o 
  -1   6   2      457.63      485.77     11.39 o 
   0   6   2     3665.39     3539.00     40.83 o 
   1   6   2     1308.66     1307.23     14.68 o 
   2   6   2      699.88      683.54      7.95 o 
   3   6   2     1171.71     1187.07     16.17 o 
   4   6   2        2.87        5.12      1.17 o 
   5   6   2       84.77       88.78      2.18 o 
   6   6   2     3243.10     3333.83     46.54 o 
   7   6   2      719.30      730.54     10.62 o 
  -5   7   2      783.64      796.10     11.81 o 
  -4   7   2      346.10      337.20      5.54 o 
  -3   7   2       53.78       50.69      1.48 o 
  -2   7   2       23.62       21.81      1.18 o 
  -1   7   2     2116.62     2080.22     23.39 o 
   0   7   2      949.57      924.69     10.63 o 
   1   7   2      697.22      704.84      8.29 o 
   2   7   2      777.31      770.91     15.61 o 
   3   7   2        0.58        1.47      0.93 o 
   4   7   2       55.58       57.42      2.35 o 
   5   7   2     2275.57     2372.20     31.87 o 
   6   7   2      623.09      649.30      9.54 o 
  -3   8   2        4.69        5.92      1.29 o 
  -2   8   2     1837.50     1804.87     20.32 o 
  -1   8   2      249.23      256.11      3.58 o 
   0   8   2      382.94      368.78      4.74 o 
   1   8   2      604.36      603.02      8.81 o 
   2   8   2        0.63        1.94      1.02 o 
   3   8   2       71.36       72.48      2.12 o 
   4   8   2     1334.59     1375.44     18.97 o 
   5   8   2       69.38       70.92      2.33 o 
   0   9   2      282.63      278.75      4.82 o 
   1   9   2      232.62      245.16      4.46 o 
   2   9   2      190.88      194.95      4.98 o 
  -3  -8   3       50.39       47.67      2.04 o 
  -2  -8   3      739.58      760.16     11.21 o 
  -1  -8   3       61.95       61.36      2.18 o 
   0  -8   3      436.20      455.85      7.00 o 
   1  -8   3     1554.30     1568.60     30.35 o 
   2  -8   3        0.19        0.70      1.23 o 
  -5  -7   3       22.04       22.43      1.76 o 
  -4  -7   3       11.94       12.40      1.27 o 
  -3  -7   3      728.94      713.11     10.26 o 
  -2  -7   3       73.92       74.28      2.02 o 
  -1  -7   3      159.44      163.24      3.16 o 
   0  -7   3     2735.60     2745.91     39.20 o 
   1  -7   3       71.13       75.16      1.69 o 
   2  -7   3        4.64        3.74      1.14 o 
   3  -7   3      423.95      416.97      6.67 o 
   4  -7   3      533.06      543.16      8.48 o 
  -6  -6   3       28.31       28.64      1.84 o 
  -5  -6   3       48.10       45.27      1.40 o 
  -4  -6   3      813.70      786.53      9.06 o 
  -3  -6   3      462.15      445.11      5.39 o 
  -2  -6   3      460.02      448.67      5.39 o 
  -1  -6   3     2200.49     2204.93     30.04 o 
   0  -6   3      193.87      200.68      2.79 o 
   1  -6   3        1.61        3.97      1.42 o 
   2  -6   3      324.67      332.45      5.27 o 
   3  -6   3     1092.30     1108.73     19.57 o 
   4  -6   3      592.94      587.52      8.90 o 
   5  -6   3     1069.72     1076.76     15.52 o 
  -7  -5   3        3.61        5.92      1.95 o 
  -6  -5   3       86.81       82.76      1.86 o 
  -5  -5   3      677.84      663.12     14.43 o 
  -4  -5   3      961.73      915.96     10.35 o 
  -3  -5   3      997.97      958.60     10.78 o 
  -2  -5   3     2131.60     2010.62     23.21 o 
  -1  -5   3      323.24      343.93      4.15 o 
   0  -5   3      158.62      152.64      1.90 o 
   1  -5   3     1118.55     1148.55     12.12 o 
   2  -5   3     2341.81     2360.83     29.79 o 
   3  -5   3     1021.15     1014.67     14.33 o 
   4  -5   3     1227.88     1224.80     19.72 o 
   5  -5   3      302.85      323.04      5.38 o 
   6  -5   3        6.21        6.56      1.34 o 
  -7  -4   3       15.60       15.51      1.10 o 
  -6  -4   3      859.73      844.60      9.73 o 
  -5  -4   3     1097.12     1084.37     12.16 o 
  -4  -4   3     2348.15     2273.95     25.98 o 
  -3  -4   3     4662.90     4688.60     52.62 o 
  -2  -4   3      432.22      414.30      4.98 o 
  -1  -4   3      143.12      144.88      1.70 o 
   0  -4   3      313.41      299.62      3.13 o 
   1  -4   3     3951.06     3978.56     40.78 o 
   2  -4   3     1815.70     1790.06     19.15 o 
   3  -4   3     2334.41     2286.77     26.43 o 
   4  -4   3     1302.02     1322.99     20.64 o 
   5  -4   3       11.11       11.74      0.81 o 
   6  -4   3        5.04        5.84      1.13 o 
   7  -4   3     1361.23     1374.38     28.81 o 
  -8  -3   3       33.30       34.69      4.25 o 
  -7  -3   3      120.60      117.84      2.14 o 
  -6  -3   3     1225.32     1181.32     13.26 o 
  -5  -3   3      778.56      756.51      8.63 o 
  -4  -3   3     3827.44     3702.18     49.52 o 
  -3  -3   3       63.83       59.92      1.15 o 
  -2  -3   3       26.95       32.43      0.64 o 
  -1  -3   3      277.70      318.03      3.24 o 
   0  -3   3     5374.96     5374.65     54.06 o 
   1  -3   3     1938.41     2027.55     20.14 o 
   2  -3   3     2888.29     2943.50     30.49 o 
   3  -3   3      983.76      987.78     11.13 o 
   4  -3   3      287.47      281.23      3.54 o 
   5  -3   3      403.62      411.11      5.06 o 
   6  -3   3     3012.24     2999.63     33.70 o 
   7  -3   3      272.84      274.73      3.83 o 
  -8  -2   3      118.48      114.00      4.32 o 
  -7  -2   3      951.72      964.34     13.47 o 
  -6  -2   3      532.14      540.21      6.43 o 
  -5  -2   3      834.17      835.90      9.45 o 
  -4  -2   3     1037.94     1027.77     11.40 o 
  -3  -2   3        1.82        3.63      0.52 o 
  -2  -2   3      361.23      392.12      5.32 o 
  -1  -2   3     5864.76     5623.02    124.82 o 
   0  -2   3      867.99      871.06     10.03 o 
   1  -2   3     1073.52     1089.11     11.37 o 
   2  -2   3     1608.05     1637.86     16.33 o 
   3  -2   3      126.35      137.15      1.88 o 
   4  -2   3        6.93        6.93      0.67 o 
   5  -2   3     1990.80     1958.52     22.36 o 
   6  -2   3      113.25      111.74      1.88 o 
   7  -2   3      294.65      292.31      3.94 o 
   8  -2   3      785.96      755.74     12.58 o 
  -8  -1   3     1652.82     1674.34     68.75 o 
  -7  -1   3      336.69      350.37      7.77 o 
  -6  -1   3      310.75      309.37      5.20 o 
  -5  -1   3     1568.87     1598.43     17.57 o 
  -4  -1   3       17.49       18.20      0.82 o 
  -3  -1   3       11.32       15.42      0.58 o 
  -2  -1   3     5052.31     5029.48     59.56 o 
  -1  -1   3      237.56      234.74      2.77 o 
   0  -1   3     1044.56     1068.60     11.36 o 
   1  -1   3     3033.98     3124.33     44.60 o 
   2  -1   3      867.33      927.42     10.66 o 
   3  -1   3      500.86      500.96      4.96 o 
   4  -1   3     6239.04     6035.22     67.80 o 
   5  -1   3      574.48      569.29      6.67 o 
   6  -1   3      120.02      112.14      1.89 o 
   7  -1   3      519.26      517.07      6.29 o 
   8  -1   3      311.89      293.52      5.74 o 
  -8   0   3      497.22      502.02     10.56 o 
  -7   0   3      747.67      748.77     17.96 o 
  -6   0   3     1315.88     1344.42     14.87 o 
  -4   0   3      112.63      123.78      2.58 o 
  -3   0   3     6999.14     6850.46     93.08 o 
  -2   0   3      789.34      790.57      7.83 o 
  -1   0   3      298.64      301.65      3.95 o 
   0   0   3     5762.08     5730.72     74.52 o 
   1   0   3      328.20      354.78      3.51 o 
   2   0   3     2164.61     2370.96     23.41 o 
   3   0   3    10095.20     9795.93    103.78 o 
   4   0   3        3.29        3.66      0.45 o 
   5   0   3      202.27      201.01      2.68 o 
   6   0   3      448.16      439.84      5.35 o 
   7   0   3      425.31      418.63      5.21 o 
   8   0   3      648.92      633.76      9.23 o 
  -8   1   3       45.67       45.95      1.96 o 
  -7   1   3      432.07      435.43      6.58 o 
  -6   1   3       76.55       77.71      2.42 o 
  -5   1   3       93.15       99.49      1.84 o 
  -4   1   3     6674.89     6615.02     63.72 o 
  -3   1   3      224.91      224.35      2.38 o 
  -2   1   3      138.40      150.43      2.04 o 
  -1   1   3     1764.51     1748.46     20.11 o 
   0   1   3      159.14      159.20      1.68 o 
   1   1   3       47.64       42.70      1.91 o 
   2   1   3     8072.43     7618.65    101.61 o 
   3   1   3      160.27      172.14      1.85 o 
   4   1   3       46.32       49.26      0.80 o 
   5   1   3     1997.19     1954.40     29.80 o 
   6   1   3      998.59      993.08     11.30 o 
   7   1   3      585.34      567.24      8.24 o 
   8   1   3     1727.51     1688.63     22.96 o 
  -8   2   3      615.20      627.44     13.05 o 
  -7   2   3       86.77       90.09      2.28 o 
  -6   2   3      336.96      344.58      4.37 o 
  -5   2   3     3747.98     3707.20     42.23 o 
  -4   2   3      357.35      351.93      3.64 o 
  -3   2   3      359.72      372.91      4.57 o 
  -2   2   3     2488.96     2441.15     25.39 o 
  -1   2   3     3516.54     3581.00     36.25 o 
   0   2   3     3343.27     3332.69     39.67 o 
   1   2   3     7816.49     6927.42    175.58 o 
   2   2   3       25.93       29.91      0.64 o 
   3   2   3       62.61       78.47      1.02 o 
   4   2   3     1237.69     1276.41     16.53 o 
   5   2   3     1194.98     1152.82     13.01 o 
   6   2   3      875.51      872.94     10.01 o 
   7   2   3     1445.34     1422.25     19.38 o 
   8   2   3      139.35      143.56      3.06 o 
  -7   3   3      220.63      233.92      4.84 o 
  -6   3   3     2691.26     2717.87     38.00 o 
  -5   3   3        6.49        8.71      0.69 o 
  -4   3   3        1.12        1.33      0.47 o 
  -3   3   3      974.97      965.08      9.31 o 
  -2   3   3     2167.05     2113.93     22.17 o 
  -1   3   3     1891.79     1880.11     19.84 o 
   0   3   3     7773.31     7263.53    114.34 o 
   1   3   3      180.53      195.42      2.73 o 
   2   3   3        1.97        2.86      0.31 o 
   3   3   3     1293.45     1386.77     15.28 o 
   4   3   3     1575.71     1579.68     15.69 o 
   5   3   3     1279.03     1268.10     12.27 o 
   6   3   3     1468.95     1438.33     19.79 o 
   7   3   3      449.03      429.04      6.53 o 
   8   3   3      206.73      198.31      3.78 o 
  -7   4   3     1340.77     1366.48     19.32 o 
  -6   4   3       62.60       70.48      2.49 o 
  -5   4   3        4.51        3.82      0.93 o 
  -4   4   3     1627.79     1658.53     18.62 o 
  -3   4   3      279.83      286.79      3.60 o 
  -2   4   3      935.85      941.23     10.62 o 
  -1   4   3     4113.82     3911.54     55.56 o 
   0   4   3      608.06      625.16      7.18 o 
   1   4   3      268.48      291.30      3.02 o 
   2   4   3      973.43     1023.97     13.08 o 
   3   4   3     2977.48     2982.44     30.27 o 
   4   4   3     1120.94     1181.07     11.41 o 
   5   4   3     1786.95     1851.78     32.23 o 
   6   4   3      486.14      477.96      9.09 o 
   7   4   3      178.18      172.28      3.32 o 
   8   4   3       25.11       22.61      2.13 o 
  -6   5   3       30.91       31.80      1.81 o 
  -5   5   3      345.65      345.00      5.54 o 
  -4   5   3     1480.19     1476.31     16.57 o 
  -3   5   3       73.06       73.03      1.97 o 
  -2   5   3     1425.07     1393.54     16.40 o 
  -1   5   3      200.75      196.62      2.65 o 
   0   5   3        7.77        7.99      0.73 o 
   1   5   3      244.53      274.18      3.46 o 
   2   5   3     2916.56     2831.19     41.35 o 
   3   5   3     1273.09     1284.07     14.43 o 
   4   5   3     1921.65     1988.47     21.86 o 
   5   5   3       79.14       86.00      1.63 o 
   6   5   3       18.03       20.60      1.44 o 
   7   5   3        8.58       10.69      1.24 o 
  -5   6   3     1095.51     1123.01     18.32 o 
  -4   6   3      859.58      858.73     12.37 o 
  -3   6   3     1225.27     1235.17     14.03 o 
  -2   6   3      714.32      714.23      9.05 o 
  -1   6   3       47.06       50.85      4.42 o 
   0   6   3       10.69       12.99      2.06 o 
   1   6   3     2892.82     2782.81     34.61 o 
   2   6   3      944.27      932.22     10.63 o 
   3   6   3      444.43      456.43      6.69 o 
   4   6   3      662.34      676.00      9.59 o 
   5   6   3       95.30      102.13      2.38 o 
   6   6   3      188.16      205.00      4.54 o 
   7   6   3     1253.14     1350.02     26.68 o 
  -4   7   3      405.40      401.29      6.42 o 
  -3   7   3      450.59      441.92      5.55 o 
  -2   7   3        0.58        1.62      0.73 o 
  -1   7   3       23.23       26.19      1.18 o 
   0   7   3     2989.61     2847.42     32.20 o 
   1   7   3      232.07      234.68      3.24 o 
   2   7   3      130.57      138.69      3.80 o 
   3   7   3     1129.35     1139.41     15.70 o 
   4   7   3       34.05       32.31      1.71 o 
   5   7   3      100.72      107.18      2.59 o 
   6   7   3     1447.24     1533.63     29.83 o 
  -3   8   3       16.23       19.72      1.26 o 
  -2   8   3       39.00       38.93      1.50 o 
  -1   8   3     2336.80     2303.93     43.03 o 
   0   8   3      614.74      611.91      7.41 o 
   1   8   3      160.90      165.05      2.65 o 
   2   8   3     1102.30     1096.50     15.29 o 
   3   8   3        0.17        1.76      1.04 o 
   4   8   3      184.22      187.13      3.63 o 
   5   8   3     1707.28     1782.06     24.36 o 
   0   9   3       32.00       32.67      1.63 o 
   1   9   3      236.31      236.99      6.08 o 
   2   9   3       74.25       76.25      2.38 o 
  -1  -8   4      570.04      585.29      8.76 o 
   0  -8   4      153.33      168.34      3.52 o 
   1  -8   4      276.71      280.15      6.74 o 
  -4  -7   4      125.67      119.01      2.84 o 
  -3  -7   4       10.46       10.78      1.19 o 
  -2  -7   4     1219.49     1182.63     21.77 o 
  -1  -7   4       97.23      101.91      3.96 o 
   0  -7   4      374.96      379.94      5.96 o 
   1  -7   4     2786.75     2798.70     53.80 o 
   2  -7   4        8.18       12.39      2.42 o 
   3  -7   4       10.04       11.19      1.54 o 
  -5  -6   4       91.33       80.21      1.92 o 
  -4  -6   4        5.03        6.69      1.13 o 
  -3  -6   4     1024.64     1023.05     11.57 o 
  -2  -6   4      246.78      246.35      3.35 o 
  -1  -6   4      463.68      481.46      5.75 o 
   0  -6   4     2248.77     2179.52     29.43 o 
   1  -6   4       20.02       23.89      1.15 o 
   2  -6   4        2.71        4.84      1.61 o 
   3  -6   4      753.55      762.39     12.68 o 
   4  -6   4      803.75      828.95     12.15 o 
   5  -6   4      531.93      556.02      8.69 o 
  -6  -5   4        1.07        0.90      0.95 o 
  -5  -5   4      150.81      127.60      2.71 o 
  -4  -5   4      300.80      292.98      3.84 o 
  -3  -5   4      917.37      896.84     10.16 o 
  -2  -5   4      867.73      848.44     10.00 o 
  -1  -5   4     2933.53     2907.19     32.78 o 
   0  -5   4       36.16       38.16      0.96 o 
   1  -5   4       10.02       12.89      1.14 o 
   2  -5   4      441.48      454.24      7.10 o 
   3  -5   4      948.03      981.66     13.97 o 
   4  -5   4      532.23      556.12      8.42 o 
   5  -5   4     1663.83     1685.32     30.05 o 
   6  -5   4      251.44      253.91      4.74 o 
  -7  -4   4       15.36       16.45      1.18 o 
  -6  -4   4       95.39       96.52      2.00 o 
  -5  -4   4      126.93      135.70      2.28 o 
  -4  -4   4     2336.54     2211.46     27.44 o 
  -3  -4   4     1203.13     1189.12     13.18 o 
  -2  -4   4     2975.92     2797.88     39.10 o 
  -1  -4   4      502.90      519.36      5.24 o 
   0  -4   4        8.65       10.31      0.85 o 
   1  -4   4       70.22       71.74      1.37 o 
   2  -4   4     2954.48     3047.05     30.03 o 
   3  -4   4      202.56      206.71      2.84 o 
   4  -4   4      406.51      420.06      5.20 o 
   5  -4   4      464.05      460.43      5.71 o 
   6  -4   4        3.13        3.48      1.13 o 
   7  -4   4      127.37      138.01      3.21 o 
  -7  -3   4      117.01      106.74      2.59 o 
  -6  -3   4      477.14      461.90      5.70 o 
  -5  -3   4     1309.21     1285.97     14.30 o 
  -4  -3   4     1060.90     1044.15     11.65 o 
  -3  -3   4     1365.40     1343.72     31.23 o 
  -2  -3   4     1324.88     1322.24     14.70 o 
  -1  -3   4       81.94       87.47      1.19 o 
   0  -3   4      397.38      436.37      4.39 o 
   1  -3   4     5252.66     5277.73     56.19 o 
   2  -3   4     1437.93     1448.19     14.33 o 
   3  -3   4      708.69      699.01      8.02 o 
   4  -3   4     1799.53     1837.49     25.03 o 
   5  -3   4       23.37       26.62      1.16 o 
   6  -3   4        7.79       10.43      0.94 o 
   7  -3   4     1605.06     1607.60     19.80 o 
  -7  -2   4      465.48      458.62      5.73 o 
  -6  -2   4     1455.80     1476.87     16.42 o 
  -5  -2   4      775.94      760.21      8.72 o 
  -4  -2   4     1154.11     1176.76     17.27 o 
  -3  -2   4     1647.07     1657.10     18.73 o 
  -2  -2   4      356.54      377.74      6.69 o 
  -1  -2   4      156.03      155.34      2.39 o 
   0  -2   4     6971.21     6916.04     92.28 o 
   1  -2   4     2036.37     2075.23     20.49 o 
   2  -2   4     1812.09     1829.98     18.26 o 
   3  -2   4     1521.42     1528.90     17.49 o 
   4  -2   4      162.58      163.87      2.30 o 
   5  -2   4      181.88      170.13      3.37 o 
   6  -2   4     3227.35     3045.45     51.09 o 
   7  -2   4      509.78      496.65      6.17 o 
   8  -2   4      110.84      104.49      2.11 o 
  -7  -1   4     1214.80     1226.71     13.80 o 
  -6  -1   4      544.23      556.33      6.63 o 
  -5  -1   4     1268.08     1290.17     14.30 o 
  -4  -1   4     1325.24     1389.83     15.84 o 
  -3  -1   4        7.56        8.29      0.46 o 
  -2  -1   4        1.57        1.69      0.34 o 
  -1  -1   4     4680.05     4684.09     46.29 o 
   0  -1   4     1152.74     1169.30     11.67 o 
   1  -1   4     1879.63     2017.86     21.28 o 
   2  -1   4     1967.81     1910.71     20.29 o 
   3  -1   4       33.51       39.14      0.73 o 
   4  -1   4      328.67      345.55      4.22 o 
   5  -1   4     5614.75     5458.74     61.88 o 
   6  -1   4      267.12      262.65      3.51 o 
   7  -1   4      133.22      130.20      2.22 o 
   8  -1   4      457.87      448.43      8.43 o 
  -8   0   4     1404.71     1339.32     26.39 o 
  -7   0   4      441.20      451.42      6.94 o 
  -6   0   4      386.28      392.84      5.14 o 
  -5   0   4      678.33      674.66      7.70 o 
  -4   0   4       31.91       31.33      0.82 o 
  -3   0   4       14.10       18.11      0.67 o 
  -2   0   4     9647.52     9297.31     99.70 o 
  -1   0   4      165.16      178.57      2.67 o 
   0   0   4        1.32        3.12      0.53 o 
   1   0   4     2162.80     2247.52     23.32 o 
   2   0   4      239.52      228.86      2.72 o 
   3   0   4      233.39      217.42      2.69 o 
   4   0   4     4714.44     4373.12     49.48 o 
   5   0   4       50.70       51.19      3.19 o 
   6   0   4        8.17        8.43      0.70 o 
   7   0   4      576.33      555.66      6.73 o 
   8   0   4      398.26      387.79      5.04 o 
  -7   1   4      269.92      266.30      8.28 o 
  -6   1   4      748.60      781.51      8.94 o 
  -5   1   4      213.22      221.57      2.56 o 
  -4   1   4      490.19      490.17      4.96 o 
  -3   1   4     5499.52     5448.63     53.23 o 
  -2   1   4      904.83      956.23      9.31 o 
  -1   1   4     1293.23     1351.22     23.34 o 
   0   1   4     3681.32     3718.94     43.53 o 
   1   1   4     1089.11     1110.05     12.87 o 
   2   1   4      659.43      632.17      6.20 o 
   3   1   4     5260.26     5174.42     52.60 o 
   4   1   4       42.89       36.63      0.95 o 
   5   1   4       19.87       23.66      0.92 o 
   6   1   4     1325.15     1281.20     14.49 o 
   7   1   4      460.62      451.72      6.92 o 
   8   1   4      746.87      714.85     10.26 o 
  -7   2   4      559.15      581.41     12.02 o 
  -6   2   4      216.92      232.65      5.42 o 
  -5   2   4       84.95       92.76      1.43 o 
  -4   2   4     4143.76     4104.55     56.34 o 
  -3   2   4      228.03      232.93      2.52 o 
  -2   2   4       52.52       57.70      0.87 o 
  -1   2   4     1378.85     1324.91     13.05 o 
   0   2   4     1433.06     1405.49     14.92 o 
   1   2   4     1039.38      996.80     11.49 o 
   2   2   4     5887.11     5647.38     56.84 o 
   3   2   4      202.71      219.23      2.36 o 
   4   2   4        7.43        9.39      0.93 o 
   5   2   4     1003.92     1020.30     11.55 o 
   6   2   4      474.23      496.30      5.98 o 
   7   2   4      383.38      385.14      5.91 o 
   8   2   4      893.04      874.37     12.44 o 
  -6   3   4      268.89      275.89      5.72 o 
  -5   3   4     1736.98     1759.31     19.61 o 
  -4   3   4      601.67      612.59      7.16 o 
  -3   3   4        2.71        2.87      0.75 o 
  -2   3   4     1131.56     1162.18     11.38 o 
  -1   3   4      777.48      779.21      7.56 o 
   0   3   4      950.29      900.22      8.80 o 
   1   3   4     3667.25     3456.99     58.78 o 
   2   3   4      190.12      199.27      2.19 o 
   3   3   4        2.30        3.14      0.39 o 
   4   3   4      437.37      435.67      4.45 o 
   5   3   4     1469.44     1482.10     16.57 o 
   6   3   4      559.34      558.73      8.09 o 
   7   3   4     1114.25     1112.68     15.39 o 
   8   3   4      154.84      152.62      3.16 o 
  -6   4   4     1526.16     1576.75     22.05 o 
  -5   4   4        5.88        8.54      1.22 o 
  -4   4   4      291.49      292.76      3.77 o 
  -3   4   4     1395.18     1394.76     15.61 o 
  -2   4   4     2851.97     2815.68     35.46 o 
  -1   4   4     1216.25     1206.52     14.00 o 
   0   4   4     3494.86     3266.52     39.30 o 
   1   4   4      290.31      293.09      3.05 o 
   2   4   4       87.48       88.81      1.21 o 
   3   4   4       19.30       21.44      0.87 o 
   4   4   4     4929.42     4910.82     49.55 o 
   5   4   4     1585.95     1652.89     28.06 o 
   6   4   4      878.18      861.05     12.02 o 
   7   4   4      158.98      162.21      3.16 o 
   8   4   4       10.65       12.05      1.45 o 
  -6   5   4       24.99       23.90      1.71 o 
  -5   5   4        2.71        2.64      1.04 o 
  -4   5   4      233.82      228.70      3.18 o 
  -3   5   4     1373.88     1345.80     15.16 o 
  -2   5   4     1526.36     1515.97     20.37 o 
  -1   5   4     2629.82     2553.99     31.13 o 
   0   5   4      756.24      778.92      8.96 o 
   1   5   4       27.39       31.00      0.98 o 
   2   5   4      326.95      339.59      4.23 o 
   3   5   4     2513.23     2503.58     34.51 o 
   4   5   4     2088.50     2149.49     21.71 o 
   5   5   4     1062.90     1127.94     14.00 o 
   6   5   4      719.97      710.19     10.16 o 
   7   5   4       46.69       47.20      1.96 o 
  -5   6   4      256.00      266.98      4.72 o 
  -4   6   4     1099.03     1116.43     12.82 o 
  -3   6   4      799.06      806.82      9.41 o 
  -2   6   4     1452.08     1409.48     19.07 o 
  -1   6   4      340.39      328.78      4.22 o 
   0   6   4      135.92      130.99      2.08 o 
   1   6   4      277.29      266.23      3.70 o 
   2   6   4     2185.51     2241.40     25.14 o 
   3   6   4      419.35      435.09      5.35 o 
   4   6   4      389.37      417.27      6.27 o 
   5   6   4      744.22      789.97     11.14 o 
   6   6   4      132.07      130.62      4.25 o 
   7   6   4        5.65        5.13      2.05 o 
  -4   7   4      112.18      110.63      2.75 o 
  -3   7   4      744.47      733.76      8.71 o 
  -2   7   4      293.07      280.96      4.56 o 
  -1   7   4       27.69       24.90      1.21 o 
   0   7   4       35.21       36.14      1.27 o 
   1   7   4     1614.72     1626.61     18.29 o 
   2   7   4      262.19      281.62      3.98 o 
   3   7   4      373.68      380.01      5.80 o 
   4   7   4      524.88      552.51      8.14 o 
   5   7   4        5.28        4.62      1.14 o 
   6   7   4        8.46        8.40      1.54 o 
  -2   8   4       30.10       31.40      3.53 o 
  -1   8   4        2.84        2.97      0.94 o 
   0   8   4     2424.92     2358.44     32.49 o 
   1   8   4      379.68      380.04      4.96 o 
   2   8   4        1.47        2.43      1.08 o 
   3   8   4      420.39      429.85      6.63 o 
   4   8   4      125.06      129.33      2.95 o 
  -3  -7   5       19.74       19.64      2.20 o 
  -2  -7   5        7.14        5.13      1.91 o 
  -1  -7   5      597.62      568.80     12.02 o 
   0  -7   5      238.26      259.97      4.45 o 
   1  -7   5      310.61      330.14      7.48 o 
   2  -7   5     1399.51     1444.28     28.00 o 
  -4  -6   5       14.02       11.65      1.40 o 
  -3  -6   5        2.43        0.95      1.04 o 
  -2  -6   5      722.15      695.96     11.51 o 
  -1  -6   5      840.62      837.98     11.82 o 
   0  -6   5     1149.97     1166.91     16.02 o 
   1  -6   5     1765.54     1844.79     25.52 o 
   2  -6   5      205.77      223.66      9.38 o 
   3  -6   5       20.71       21.16      1.71 o 
   4  -6   5      178.15      176.57      3.61 o 
  -5  -5   5       68.60       57.59      3.96 o 
  -4  -5   5       36.24       40.76      2.64 o 
  -3  -5   5      577.79      543.82      9.46 o 
  -2  -5   5      899.98      874.55     12.18 o 
  -1  -5   5      791.04      789.47      8.97 o 
   0  -5   5     3526.31     3541.92     39.84 o 
   1  -5   5      175.89      183.14      2.28 o 
   2  -5   5      437.90      454.75      5.57 o 
   3  -5   5      797.48      827.71     12.30 o 
   4  -5   5     1142.50     1166.80     16.61 o 
   5  -5   5      460.95      460.18      7.28 o 
  -6  -4   5       79.65       80.13      2.33 o 
  -5  -4   5       70.24       65.12      2.02 o 
  -4  -4   5      820.26      819.40     11.56 o 
  -3  -4   5      728.91      718.07     10.16 o 
  -2  -4   5      941.07      928.51     12.85 o 
  -1  -4   5     1975.00     1973.93     30.36 o 
   0  -4   5      376.05      379.48      3.99 o 
   1  -4   5        4.24        6.04      0.60 o 
   2  -4   5      574.72      603.96      7.07 o 
   3  -4   5     1669.66     1660.00     18.54 o 
   4  -4   5      605.82      617.20      7.35 o 
   5  -4   5      797.23      815.05      9.57 o 
   6  -4   5      306.42      309.71      4.21 o 
  -7  -3   5       92.57       91.78      2.70 o 
  -6  -3   5       26.15       30.43      1.79 o 
  -5  -3   5      494.14      471.92      7.15 o 
  -4  -3   5     1484.39     1469.86     19.95 o 
  -3  -3   5      453.85      427.47      6.37 o 
  -2  -3   5     1382.32     1431.09     19.28 o 
  -1  -3   5      370.85      372.73      7.17 o 
   0  -3   5        5.20        9.27      0.55 o 
   1  -3   5       40.09       43.28      0.91 o 
   2  -3   5     3935.93     3924.90     38.56 o 
   3  -3   5     1249.70     1274.24     14.31 o 
   4  -3   5     1525.69     1543.86     17.30 o 
   5  -3   5      475.28      473.72      6.03 o 
   6  -3   5       47.10       48.87      1.50 o 
   7  -3   5       27.95       27.86      1.56 o 
  -7  -2   5       30.24       31.18      2.02 o 
  -6  -2   5       30.31       29.28      1.76 o 
  -5  -2   5     1716.81     1663.32     22.49 o 
  -4  -2   5      938.91      933.54     18.32 o 
  -3  -2   5     1709.09     1693.96     22.70 o 
  -2  -2   5     2153.23     2189.29     27.12 o 
  -1  -2   5        1.64        2.81      0.52 o 
   0  -2   5       49.73       56.75      1.18 o 
   1  -2   5     4742.26     4860.66     48.71 o 
   2  -2   5      752.07      772.67      7.56 o 
   3  -2   5      912.39      941.08     10.67 o 
   4  -2   5      842.78      844.72      9.71 o 
   5  -2   5      106.70      106.77      1.87 o 
   6  -2   5      110.56      111.42      2.05 o 
   7  -2   5     1855.18     1851.23     20.88 o 
  -7  -1   5       19.44       20.74      1.62 o 
  -6  -1   5     2190.51     2251.81     30.22 o 
  -5  -1   5      647.07      640.36      9.23 o 
  -4  -1   5      695.99      729.06     10.26 o 
  -3  -1   5      635.27      619.92     10.26 o 
  -2  -1   5        1.90        1.95      0.47 o 
  -1  -1   5      209.16      222.34      2.88 o 
   0  -1   5     6851.18     6650.21     74.44 o 
   1  -1   5      413.14      406.25      4.81 o 
   2  -1   5      213.99      198.58      2.19 o 
   3  -1   5     1582.28     1673.72     19.16 o 
   4  -1   5        8.86        7.28      0.60 o 
   5  -1   5      104.60      104.51      1.82 o 
   6  -1   5     3425.82     3276.22     37.49 o 
   7  -1   5      141.20      130.67      2.28 o 
   8  -1   5        0.02        0.95      0.96 o 
  -7   0   5     1780.63     1822.36     35.18 o 
  -6   0   5      454.56      464.11      8.72 o 
  -5   0   5      697.51      697.73      9.95 o 
  -4   0   5     1012.71     1051.10     14.88 o 
  -3   0   5      196.36      205.45      2.76 o 
  -2   0   5      577.78      602.36      8.16 o 
  -1   0   5     5573.64     5573.43     62.79 o 
   0   0   5      418.07      404.43      6.68 o 
   1   0   5      320.33      317.34      5.78 o 
   2   0   5     2919.49     3013.55     42.66 o 
   3   0   5      462.08      466.18      4.68 o 
   4   0   5      267.10      261.27      3.32 o 
   5   0   5     2223.13     2266.04     26.17 o 
   6   0   5       49.80       49.75      1.35 o 
   7   0   5       44.87       37.95      1.35 o 
   8   0   5      384.56      376.83      4.98 o 
  -7   1   5      215.70      239.98      6.30 o 
  -6   1   5       54.70       58.64      1.97 o 
  -5   1   5     1315.82     1368.58     18.61 o 
  -4   1   5      330.75      342.14      4.26 o 
  -3   1   5      262.43      276.76      3.50 o 
  -2   1   5     5595.54     5506.95     62.04 o 
  -1   1   5      335.69      318.56      3.89 o 
   0   1   5       21.23       16.71      0.83 o 
   1   1   5     2124.63     2130.87     27.31 o 
   2   1   5      531.10      554.01      5.47 o 
   3   1   5      569.96      584.22      5.78 o 
   4   1   5     3908.84     3817.68     57.92 o 
   5   1   5       79.40       65.31      1.40 o 
   6   1   5      104.76       88.13      1.71 o 
   7   1   5      631.07      629.26      7.55 o 
   8   1   5      335.64      325.54      5.28 o 
  -6   2   5     1218.48     1250.04     24.19 o 
  -5   2   5       48.47       51.53      1.40 o 
  -4   2   5      199.60      196.65      2.74 o 
  -3   2   5     4933.41     4807.05     54.44 o 
  -2   2   5       57.69       59.31      1.44 o 
  -1   2   5        1.49        3.26      0.49 o 
   0   2   5     2209.01     2204.98     25.46 o 
   1   2   5      746.96      740.89      8.42 o 
   2   2   5     2418.46     2360.47     23.28 o 
   3   2   5     5182.08     4988.23     51.82 o 
   4   2   5      113.68      124.21      3.20 o 
   5   2   5       45.19       48.22      1.20 o 
   6   2   5      467.57      454.62      5.58 o 
   7   2   5      762.14      761.52      8.99 o 
   8   2   5      499.25      473.55      7.20 o 
  -6   3   5      228.84      251.71      6.45 o 
  -5   3   5       64.54       74.21      2.02 o 
  -4   3   5     2091.29     2135.46     31.39 o 
  -3   3   5      101.91       99.35      2.93 o 
  -2   3   5        8.06        9.18      2.05 o 
  -1   3   5     1423.61     1486.71     16.88 o 
   0   3   5     1856.24     1814.91     21.05 o 
   1   3   5      890.57      883.41      9.97 o 
   2   3   5     6076.23     5685.93     58.10 o 
   3   3   5      318.22      333.44      3.51 o 
   4   3   5        9.86        9.65      0.56 o 
   5   3   5      440.36      442.90      5.38 o 
   6   3   5     1788.83     1742.64     19.50 o 
   7   3   5     1146.23     1147.31     15.86 o 
   8   3   5     1020.33     1006.25     14.20 o 
  -6   4   5      265.04      281.76      7.04 o 
  -5   4   5     1989.14     2041.56     28.15 o 
  -4   4   5        8.50       10.26      1.54 o 
  -3   4   5       30.57       36.06      5.13 o 
  -2   4   5      427.77      420.24      6.36 o 
  -1   4   5     1169.85     1142.94     15.94 o 
   0   4   5      967.72      955.54     13.40 o 
   1   4   5     2390.59     2386.59     27.61 o 
   2   4   5      533.30      554.96      5.54 o 
   3   4   5       46.05       49.34      1.00 o 
   4   4   5      139.45      142.27      1.85 o 
   5   4   5     1032.32     1085.70     12.37 o 
   6   4   5      762.57      765.60     10.83 o 
   7   4   5      686.69      660.77      9.59 o 
  -5   5   5      176.19      177.68      4.47 o 
  -4   5   5       26.81       28.78      1.65 o 
  -3   5   5      182.21      188.87      3.46 o 
  -2   5   5     1872.56     1824.40     37.75 o 
  -1   5   5      556.07      553.64      8.17 o 
   0   5   5      763.29      786.06     14.22 o 
   1   5   5      664.15      631.18      7.41 o 
   2   5   5       83.94       86.64      1.62 o 
   3   5   5      220.45      223.01      3.05 o 
   4   5   5     1675.93     1750.81     19.55 o 
   5   5   5      259.64      270.96      3.55 o 
   6   5   5      302.06      326.48      5.23 o 
   7   5   5      295.38      293.17      4.92 o 
  -4   6   5       71.42       74.29      2.27 o 
  -3   6   5     1778.09     1789.05     24.88 o 
  -2   6   5      787.46      771.27     11.23 o 
  -1   6   5     1534.57     1496.41     20.90 o 
   0   6   5      903.43      863.84     12.42 o 
   1   6   5      132.96      128.79      2.14 o 
   2   6   5       31.75       32.27      2.01 o 
   3   6   5     2514.14     2543.05     28.21 o 
   4   6   5      376.41      399.36      6.06 o 
   5   6   5      133.68      139.72      2.90 o 
   6   6   5      607.41      627.59     13.05 o 
  -3   7   5      422.01      403.51      7.55 o 
  -2   7   5      347.68      335.43      8.28 o 
  -1   7   5      326.78      332.30      5.48 o 
   0   7   5       15.59       15.01      1.29 o 
   1   7   5       34.86       37.01      1.69 o 
   2   7   5     2312.67     2308.06     25.73 o 
   3   7   5      864.68      873.66     10.23 o 
   4   7   5       69.82       77.94      2.23 o 
   5   7   5      572.86      597.10      8.81 o 
  -1   8   5       16.17       21.20      3.08 o 
   0   8   5       73.30       67.58      2.21 o 
   1   8   5     1765.07     1703.03     34.74 o 
   2   8   5      235.89      232.21      6.30 o 
   3   8   5      204.93      207.00      5.42 o 
  -3  -6   6       13.52       15.71      1.98 o 
  -2  -6   6       10.44       12.49      1.27 o 
  -1  -6   6      291.39      295.68      4.97 o 
   0  -6   6      494.18      506.56      7.57 o 
   2  -6   6     1097.99     1151.23     24.04 o 
   3  -6   6       51.80       58.05      3.23 o 
  -4  -5   6      110.80      105.15      2.69 o 
  -3  -5   6       41.18       41.40      1.81 o 
  -2  -5   6      534.98      529.76     10.04 o 
  -1  -5   6      775.78      794.21     11.25 o 
   0  -5   6      898.98      905.90     12.59 o 
   1  -5   6     1444.06     1488.34     20.70 o 
   2  -5   6      307.66      309.19      5.01 o 
   3  -5   6        5.95        5.68      1.16 o 
   4  -5   6      224.02      217.70      6.16 o 
  -5  -4   6       82.01       79.04      4.84 o 
  -4  -4   6      132.91      127.47      2.80 o 
  -3  -4   6      778.91      735.55     10.52 o 
  -2  -4   6     2107.74     2073.92     27.78 o 
  -1  -4   6     1240.99     1250.03     17.05 o 
   0  -4   6     1853.21     1913.33     21.28 o 
   1  -4   6      191.31      200.61      2.88 o 
   2  -4   6        2.96        3.63      0.98 o 
   3  -4   6       14.61       17.80      1.37 o 
   4  -4   6     2373.18     2389.28     32.86 o 
   5  -4   6      673.71      692.07     10.33 o 
  -6  -3   6      107.77      111.38      2.85 o 
  -5  -3   6       24.04       24.03      1.65 o 
  -4  -3   6      149.71      149.63      3.06 o 
  -3  -3   6     1052.18     1036.02     14.36 o 
  -2  -3   6      836.28      805.49     11.30 o 
  -1  -3   6     2575.05     2551.21     51.99 o 
   0  -3   6      967.95      970.82     11.05 o 
   1  -3   6       38.66       42.70      2.19 o 
   2  -3   6       26.52       24.37      1.32 o 
   3  -3   6     2702.25     2652.32     41.10 o 
   4  -3   6      954.26      934.73     13.34 o 
   5  -3   6      776.62      749.60     11.01 o 
   6  -3   6      653.84      639.22      9.66 o 
  -6  -2   6       17.31       18.60      1.83 o 
  -5  -2   6      105.07      104.20      2.54 o 
  -4  -2   6     2648.87     2653.63     35.66 o 
  -3  -2   6      857.30      869.35     12.13 o 
  -2  -2   6      539.72      538.99      7.77 o 
  -1  -2   6      978.18     1003.66     11.42 o 
   0  -2   6       32.11       30.25      1.02 o 
   1  -2   6      138.75      154.11      2.25 o 
   2  -2   6     4040.03     3929.55     44.53 o 
   3  -2   6      291.88      283.45      4.65 o 
   4  -2   6      214.41      213.08      3.77 o 
   5  -2   6      410.14      405.31      6.40 o 
   6  -2   6       11.86       10.69      1.29 o 
   7  -2   6        4.02        2.88      1.34 o 
  -6  -1   6        6.41       11.81      3.74 o 
  -5  -1   6     2474.15     2476.48     33.17 o 
  -4  -1   6      806.55      823.93     11.61 o 
  -3  -1   6     1246.20     1259.29     17.21 o 
  -2  -1   6     1104.80     1139.34     12.88 o 
  -1  -1   6        0.57        1.69      0.53 o 
   0  -1   6       22.87       21.16      1.05 o 
   1  -1   6     4111.82     4058.73     46.19 o 
   2  -1   6      545.86      543.58      6.39 o 
   3  -1   6      222.41      234.28      3.92 o 
   4  -1   6     2321.40     2239.14     31.70 o 
   5  -1   6       51.31       53.94      1.79 o 
   6  -1   6      329.48      311.04      5.22 o 
   7  -1   6     1667.89     1592.13     22.40 o 
  -6   0   6     1240.18     1289.70     17.83 o 
  -5   0   6      585.07      587.87      8.60 o 
  -4   0   6      491.21      510.86      7.57 o 
  -3   0   6     1531.08     1577.30     17.62 o 
  -2   0   6       90.69       88.99      1.58 o 
  -1   0   6       64.76       59.90      1.23 o 
   0   0   6     4753.43     4733.07     53.46 o 
   1   0   6      466.05      473.29      5.60 o 
   2   0   6       73.92       73.58      1.37 o 
   3   0   6     1799.50     1785.36     24.92 o 
   4   0   6       72.58       85.39      2.00 o 
   5   0   6       69.18       77.06      2.07 o 
   6   0   6     2171.68     2107.62     29.19 o 
   7   0   6       22.09       20.96      1.58 o 
  -6   1   6        3.38        3.37      1.24 o 
  -5   1   6       77.08       80.11      2.23 o 
  -4   1   6      790.25      806.59      9.39 o 
  -3   1   6        7.34       10.30      1.63 o 
  -2   1   6       49.03       48.84      1.18 o 
  -1   1   6     4444.20     4376.57     50.03 o 
   0   1   6       33.52       38.42      1.01 o 
   1   1   6      585.59      596.83      6.93 o 
   2   1   6      782.53      811.27      9.26 o 
   3   1   6      175.87      168.63      2.35 o 
   4   1   6      747.11      736.39     10.61 o 
   5   1   6     3208.97     3040.91     43.49 o 
   6   1   6        0.34        3.02      1.98 o 
   7   1   6        1.62        1.57      1.19 o 
  -6   2   6        7.04        7.33      1.61 o 
  -5   2   6      845.98      894.14     24.78 o 
  -4   2   6      444.48      447.73      6.71 o 
  -3   2   6      456.50      450.07      5.47 o 
  -2   2   6     3616.80     3510.69     40.45 o 
  -1   2   6       31.75       28.34      1.57 o 
   0   2   6        1.43        1.59      0.53 o 
   1   2   6      539.81      539.11      6.30 o 
   2   2   6     3575.40     3494.26     43.19 o 
   3   2   6      923.20      950.27     10.81 o 
   4   2   6     2601.57     2592.00     35.87 o 
   5   2   6       50.73       47.93      1.79 o 
   6   2   6        3.12        3.51      1.02 o 
   7   2   6      110.29      109.66      2.64 o 
  -6   3   6      435.82      463.84      9.97 o 
  -5   3   6      598.47      621.80     11.80 o 
  -4   3   6      588.06      598.19      8.85 o 
  -3   3   6     3036.73     2930.26     48.70 o 
  -2   3   6       30.42       36.08      2.93 o 
  -1   3   6       29.58       28.76      1.01 o 
   0   3   6     1185.93     1181.26     13.27 o 
   1   3   6      949.22      920.09     10.45 o 
   2   3   6     1533.27     1527.28     17.10 o 
   3   3   6     3019.62     3048.17     35.06 o 
   4   3   6      521.02      509.56      6.07 o 
   5   3   6       50.34       48.53      1.69 o 
   6   3   6      186.08      202.52      3.77 o 
   7   3   6      860.86      872.84     17.45 o 
  -5   4   6      515.28      537.60      8.23 o 
  -4   4   6     2355.12     2390.15     32.87 o 
  -3   4   6       37.98       39.97      1.54 o 
  -2   4   6       43.60       43.54      1.98 o 
  -1   4   6     1452.12     1338.13     18.63 o 
   0   4   6     1120.04     1111.06     15.63 o 
   1   4   6     1107.31     1069.96     15.00 o 
   2   4   6     1376.57     1408.86     34.19 o 
   3   4   6      562.82      565.15     10.40 o 
   4   4   6      268.28      281.88      3.68 o 
   5   4   6      308.14      321.43      5.22 o 
   6   4   6     1395.33     1497.35     28.73 o 
   7   4   6      597.22      607.21     12.61 o 
  -4   5   6       30.39       29.89      1.71 o 
  -3   5   6        3.52        3.96      1.02 o 
  -2   5   6      109.27      124.62      6.38 o 
  -1   5   6     1172.52     1151.65     16.25 o 
   0   5   6      410.14      414.18      6.42 o 
   1   5   6     2304.58     2204.84     30.27 o 
   2   5   6      201.29      201.09      3.57 o 
   3   5   6      193.81      191.20      3.46 o 
   4   5   6       98.04      105.06      5.57 o 
   5   5   6     1245.66     1345.48     27.71 o 
   6   5   6      657.56      720.09     14.51 o 
  -3   6   6      158.06      165.16      3.42 o 
  -2   6   6     1542.71     1488.36     20.90 o 
  -1   6   6      772.89      742.91     10.92 o 
   0   6   6      546.94      538.27      8.17 o 
   1   6   6      395.36      406.71      6.46 o 
   2   6   6       34.60       33.50      2.27 o 
   3   6   6       19.36       21.04      1.55 o 
   4   6   6     1533.24     1634.82     33.06 o 
  -2   7   6      226.31      218.98      4.17 o 
  -1   7   6      388.70      374.73      6.15 o 
   0   7   6      338.51      331.21      5.59 o 
   1   7   6        3.05        5.21      2.57 o 
   2   7   6       81.98       83.41      3.52 o 
   3   7   6     1854.05     1917.75     40.75 o 
   4   7   6      373.69      404.76      8.94 o 
   0  -6   7      494.08      495.50     10.70 o 
  -3  -5   7       12.02       11.87      2.71 o 
  -2  -5   7        5.17        4.73      1.23 o 
  -1  -5   7      564.66      559.61      8.29 o 
   0  -5   7     1110.21     1099.89     15.24 o 
   1  -5   7      959.53      968.87     19.06 o 
   2  -5   7     1807.05     1807.85     25.15 o 
   3  -5   7        6.24        7.11      1.34 o 
  -4  -4   7      157.81      156.17      3.37 o 
  -3  -4   7       61.29       62.38      2.18 o 
  -2  -4   7      143.65      148.15      3.52 o 
  -1  -4   7      969.53      990.70     13.79 o 
   0  -4   7      537.02      544.85      7.98 o 
   1  -4   7     1664.18     1705.69     32.76 o 
   2  -4   7      408.97      399.83      6.31 o 
   3  -4   7        1.62        1.73      1.19 o 
   4  -4   7        8.41        8.65      1.91 o 
  -5  -3   7       53.38       58.34      2.42 o 
  -4  -3   7       18.76       19.26      1.60 o 
  -3  -3   7      382.77      376.08      5.96 o 
  -2  -3   7     1458.32     1449.49     19.80 o 
  -1  -3   7      676.56      673.94      9.64 o 
   0  -3   7      798.62      795.81      9.28 o 
   1  -3   7      581.97      595.39      7.07 o 
   2  -3   7       95.54       94.93      2.33 o 
   3  -3   7      205.15      205.32      6.52 o 
   4  -3   7     2618.47     2558.77     35.24 o 
   5  -3   7      433.95      414.64      6.72 o 
  -5  -2   7        2.54        3.96      1.24 o 
  -4  -2   7       40.29       42.40      1.86 o 
  -3  -2   7     2361.04     2323.43     31.10 o 
  -2  -2   7      573.29      571.06      8.34 o 
  -1  -2   7      866.49      856.87      9.89 o 
   0  -2   7      899.19      927.07     12.17 o 
   1  -2   7        5.79        6.42      0.75 o 
   2  -2   7        9.58        9.60      0.98 o 
   3  -2   7     1766.93     1789.23     24.84 o 
   4  -2   7      273.29      275.47      4.70 o 
   5  -2   7      465.05      442.66      7.03 o 
   6  -2   7      589.30      577.73      8.89 o 
  -5  -1   7        7.30        8.05      1.39 o 
  -4  -1   7     1609.77     1625.92     22.13 o 
  -3  -1   7      499.91      495.85      7.41 o 
  -2  -1   7      557.91      568.41      8.20 o 
  -1  -1   7     1318.90     1346.68     15.16 o 
   0  -1   7       64.52       65.30      1.40 o 
   1  -1   7        8.02        9.09      0.70 o 
   2  -1   7     2784.03     2767.20     31.91 o 
   3  -1   7      253.26      273.48     15.69 o 
   4  -1   7       21.15       23.77      1.50 o 
   5  -1   7      989.12      980.01     14.12 o 
   6  -1   7       80.50       73.01      3.52 o 
  -5   0   7     1908.04     1955.73     26.54 o 
  -4   0   7      199.55      209.78      3.84 o 
  -3   0   7      121.61      122.13      2.59 o 
  -2   0   7     1446.59     1465.41     16.52 o 
  -1   0   7       26.66       32.35      1.15 o 
   0   0   7      592.63      631.57      7.44 o 
   1   0   7     5780.92     5666.40     74.12 o 
   2   0   7       41.20       45.27      1.20 o 
   3   0   7      137.21      135.91      2.73 o 
   4   0   7      578.15      587.03      8.74 o 
   5   0   7      126.61      117.83      2.78 o 
   6   0   7      487.42      460.72      7.24 o 
   7   0   7     1607.59     1549.82     21.88 o 
  -5   1   7      264.10      271.38      4.77 o 
  -4   1   7      204.52      199.96      5.28 o 
  -3   1   7      942.03      948.08     10.91 o 
  -2   1   7       96.25       85.49      1.66 o 
  -1   1   7      240.30      237.35      3.19 o 
   0   1   7     5722.86     5611.75     63.58 o 
   1   1   7      983.80     1010.30     11.46 o 
   2   1   7       48.45       56.08      1.30 o 
   3   1   7     1389.91     1339.87     18.73 o 
   4   1   7      958.74      931.70     13.34 o 
   5   1   7      791.63      760.25     13.05 o 
   6   1   7     2322.32     2281.65     31.57 o 
   7   1   7       37.44       35.53      2.27 o 
  -5   2   7      179.57      191.31      5.13 o 
  -4   2   7      787.38      826.32     11.04 o 
  -3   2   7      181.75      186.56      2.81 o 
  -2   2   7      182.63      186.87      3.38 o 
  -1   2   7     2758.68     2689.25     47.63 o 
   0   2   7        6.30        7.89      0.88 o 
   1   2   7        5.34        6.48      0.88 o 
   2   2   7      982.50     1002.62     11.40 o 
   3   2   7      253.41      256.51      3.43 o 
   4   2   7      507.61      500.14      7.59 o 
   5   2   7     2166.43     2167.03     30.19 o 
   6   2   7       19.72       22.12      1.65 o 
   7   2   7        1.97        2.57      1.27 o 
  -5   3   7      232.54      233.06      4.25 o 
  -4   3   7      364.32      372.46      5.95 o 
  -3   3   7      196.98      199.12      4.25 o 
  -2   3   7     1570.25     1607.19     22.31 o 
  -1   3   7       88.00       81.16      1.96 o 
   0   3   7        4.09        5.12      1.03 o 
   1   3   7     1137.28     1110.41     12.59 o 
   2   3   7      391.19      392.07      4.86 o 
   3   3   7      500.20      491.59      5.93 o 
   4   3   7     1258.33     1279.21     17.95 o 
   5   3   7       50.80       51.17      1.86 o 
   6   3   7        8.58        9.00      1.34 o 
  -4   4   7      591.17      605.21      9.11 o 
  -3   4   7     2019.96     1970.36     27.33 o 
  -2   4   7      131.12      124.62      2.69 o 
  -1   4   7       59.52       54.40      1.75 o 
   0   4   7      146.21      155.35      3.00 o 
   1   4   7     1908.44     1825.70     25.25 o 
   2   4   7      429.08      425.75      6.57 o 
   3   4   7     1202.97     1223.32     17.99 o 
   4   4   7      278.40      285.99      4.84 o 
   5   4   7       42.78       40.82      1.75 o 
   6   4   7        9.64       16.00      1.76 o 
  -3   5   7       47.88       50.28      1.90 o 
  -2   5   7        7.90       10.70      1.23 o 
  -1   5   7      260.84      258.92      4.50 o 
   0   5   7     1552.82     1453.54     20.34 o 
   1   5   7     1113.34     1055.68     15.00 o 
   2   5   7      991.16      946.92     13.55 o 
   3   5   7      385.96      372.07      7.99 o 
   4   5   7       33.98       34.42      1.69 o 
   5   5   7      125.39      146.01      4.84 o 
  -2   6   7      118.36      115.67      2.85 o 
  -1   6   7     1417.51     1360.84     19.25 o 
   0   6   7      837.21      802.15     11.80 o 
   1   6   7      787.66      753.52     11.07 o 
   2   6   7      293.67      279.07      4.80 o 
   3   6   7        1.26        2.53      1.08 o 
   4   6   7       50.45       59.36      3.74 o 
   0   7   7      542.93      524.29      8.28 o 
   1   7   7      253.41      260.39      4.71 o 
   2   7   7        2.97        3.95      1.34 o 
   3   7   7       75.63       81.34      2.54 o 
  -2  -4   8       64.26       66.32      2.23 o 
  -1  -4   8      341.77      350.45      5.75 o 
   0  -4   8      917.68      953.63     13.48 o 
   1  -4   8      349.51      360.78      8.21 o 
   2  -4   8      559.29      554.22      8.48 o 
   3  -4   8      127.86      125.43      3.00 o 
  -3  -3   8       37.20       35.76      1.96 o 
  -2  -3   8      243.10      231.51      4.15 o 
  -1  -3   8     1630.40     1615.42     21.98 o 
   0  -3   8      587.54      594.18      8.71 o 
   1  -3   8      681.43      683.16     11.21 o 
   2  -3   8      789.63      761.83     11.23 o 
   3  -3   8       69.28       68.34      2.21 o 
   4  -3   8        1.44        2.05      1.91 o 
  -4  -2   8       64.40       64.65      2.57 o 
  -3  -2   8       95.50       91.65      2.48 o 
  -2  -2   8     1762.56     1778.97     24.15 o 
  -1  -2   8      835.85      835.54     11.82 o 
   0  -2   8      657.08      665.57      7.92 o 
   1  -2   8     1188.35     1159.72     13.24 o 
   2  -2   8        4.12        5.16      1.13 o 
   3  -2   8       15.82       16.18      1.40 o 
   4  -2   8     1535.78     1491.22     21.01 o 
   5  -2   8      398.91      395.40      6.55 o 
  -4  -1   8       57.30       55.70      2.17 o 
  -3  -1   8     1400.97     1412.20     19.38 o 
  -2  -1   8      527.32      543.22      8.09 o 
  -1  -1   8     1144.86     1144.59     13.08 o 
   0  -1   8      403.39      395.50      4.99 o 
   1  -1   8        6.75        8.32      0.93 o 
   2  -1   8       50.21       51.83      1.83 o 
   3  -1   8     3578.86     3449.27     53.76 o 
   4  -1   8      260.42      250.32      6.23 o 
   5  -1   8      209.79      203.74      3.97 o 
  -4   0   8     1995.11     2040.10     35.33 o 
  -3   0   8      201.34      193.50      3.68 o 
  -2   0   8      228.63      222.82      3.24 o 
  -1   0   8      356.32      353.61      6.29 o 
   0   0   8      422.72      436.06      6.73 o 
   1   0   8      174.84      181.55      3.36 o 
   2   0   8     2676.99     2701.63     37.00 o 
   3   0   8      387.10      384.04      6.09 o 
   4   0   8      187.04      175.58      3.44 o 
   5   0   8      394.10      388.90      6.34 o 
   6   0   8      228.77      219.42      4.32 o 
  -4   1   8       73.12       79.86      2.49 o 
  -3   1   8       39.58       44.02      1.76 o 
  -2   1   8     1251.29     1266.14     14.38 o 
  -1   1   8      155.09      159.45      2.51 o 
   0   1   8      191.10      201.09      2.93 o 
   1   1   8     2332.34     2301.30     25.55 o 
   2   1   8        0.77        2.99      0.75 o 
   3   1   8        7.96       11.81      1.16 o 
   4   1   8      632.77      650.67      9.72 o 
   5   1   8      327.35      321.66      5.47 o 
   6   1   8      422.78      420.32      9.60 o 
  -4   2   8        0.16        0.73      1.47 o 
  -3   2   8     1207.37     1161.29     13.36 o 
  -2   2   8      132.42      133.57      2.91 o 
  -1   2   8      428.96      404.03      7.74 o 
   0   2   8     2332.71     2285.88     25.74 o 
   1   2   8      142.16      137.13      2.54 o 
   2   2   8       47.35       49.77      1.37 o 
   3   2   8      880.19      888.98     12.82 o 
   4   2   8      532.16      543.18      8.26 o 
   5   2   8      823.99      880.36     14.88 o 
   6   2   8     1204.16     1226.92     17.64 o 
  -4   3   8      310.32      313.68      5.28 o 
  -3   3   8      169.37      164.62      3.31 o 
  -2   3   8      393.07      381.63      6.06 o 
  -1   3   8     2901.01     2729.66     41.63 o 
   0   3   8        8.80        7.58      1.06 o 
   1   3   8       42.31       42.26      1.30 o 
   2   3   8      732.40      721.60      8.47 o 
   3   3   8      701.56      719.10      8.50 o 
   4   3   8      653.29      673.97     10.63 o 
   5   3   8     1934.56     2047.55     28.45 o 
  -3   4   8      277.35      269.36      4.77 o 
  -2   4   8     1469.47     1425.13     20.08 o 
  -1   4   8        6.23       11.21      1.19 o 
   0   4   8        4.72        5.35      1.02 o 
   1   4   8      260.39      260.20      4.49 o 
   2   4   8     1098.16     1071.65     15.26 o 
   3   4   8      585.39      586.92      8.83 o 
   4   4   8      665.77      705.01     10.43 o 
   5   4   8      104.54      112.78      4.25 o 
  -2   5   8      104.81      114.25      2.79 o 
  -1   5   8       21.82       19.94      2.64 o 
   0   5   8       96.11       93.56      2.48 o 
   1   5   8     1183.45     1135.71     16.19 o 
   2   5   8      978.61     1005.59     14.48 o 
   3   5   8     1029.54     1054.51     26.75 o 
   4   5   8      190.44      200.69      6.01 o 
   0   6   8     1403.51     1326.12     18.84 o 
   1   6   8      511.54      492.64      7.76 o 
   2   6   8      581.55      595.99     12.83 o 
   3   6   8      214.22      204.10      4.03 o 
  -1  -3   9      122.69      120.55      3.30 o 
   0  -3   9      888.13      915.69     13.01 o 
   1  -3   9      442.44      453.96      9.82 o 
   2  -3   9      531.58      524.81      8.17 o 
  -2  -2   9       44.64       43.11      2.02 o 
  -1  -2   9     2033.11     2015.00     27.26 o 
   0  -2   9      397.98      408.00      5.27 o 
   1  -2   9      534.55      539.38      8.29 o 
   2  -2   9      230.76      234.35      4.34 o 
   3  -2   9       15.49       15.78      1.50 o 
  -3  -1   9       14.29       17.76      1.54 o 
  -2  -1   9     2718.47     2754.51     40.24 o 
  -1  -1   9      734.66      731.94     10.57 o 
   0  -1   9      310.00      307.81      4.23 o 
   1  -1   9      697.12      669.76      8.03 o 
   2  -1   9       32.77       39.59      1.90 o 
   3  -1   9      180.10      186.47      6.52 o 
   4  -1   9     2355.12     2349.17     32.59 o 
  -3   0   9     1369.84     1360.48     18.87 o 
  -2   0   9      234.51      240.37      4.35 o 
  -1   0   9      106.48      117.38      2.20 o 
   0   0   9     1439.32     1437.52     16.31 o 
   1   0   9        1.49        1.87      0.86 o 
   2   0   9       44.81       49.14      1.86 o 
   3   0   9     1955.28     1944.07     27.11 o 
   4   0   9      175.48      175.60      3.65 o 
  -3   1   9      124.83      133.62      3.11 o 
  -2   1   9       98.54       91.34      2.49 o 
  -1   1   9      901.73      884.51     10.34 o 
   0   1   9        0.90        1.95      0.84 o 
   1   1   9       55.35       51.27      1.56 o 
   2   1   9     2064.16     2080.80     23.24 o 
   3   1   9       48.30       58.83      2.04 o 
   4   1   9       40.21       47.31      2.11 o 
  -3   2   9       53.26       59.84      3.81 o 
  -2   2   9      276.85      279.37      3.96 o 
  -1   2   9      285.71      270.52      3.80 o 
   0   2   9      346.99      356.00      5.54 o 
   1   2   9     1766.19     1746.75     19.65 o 
   2   2   9        4.64        5.98      0.82 o 
   3   2   9        2.52        4.90      1.16 o 
   4   2   9      155.69      147.41      3.30 o 
  -2   3   9      608.26      598.87      9.16 o 
  -1   3   9      340.78      335.87      5.59 o 
   0   3   9     1745.07     1706.42     23.86 o 
   1   3   9        6.20        9.70      1.13 o 
   2   3   9       53.20       56.51      3.47 o 
   3   3   9      471.14      498.00      7.78 o 
   4   3   9      719.45      755.33     11.26 o 
  -1   4   9     1475.39     1454.99     20.54 o 
   0   4   9       70.43       63.80      2.27 o 
   1   4   9       16.21       23.97      2.86 o 
   2   4   9       68.28       62.63      2.04 o 
   3   4   9      803.69      802.20     11.83 o 
   0   0  10        7.00       11.14      1.45 o 
   1   0  10      639.32      630.81      7.75 o 
   0   1  10      573.54      581.98      9.97 o 
   1   1  10       17.33       16.77      1.23 o 
   2   1  10      356.32      365.28      6.15 o 
   1   2  10      189.53      194.68      3.09 o 
                                                 
